# Supplementary material for: Microbial Community Structure and Function of Soil Following Ecosystem Conversion from Native Forests to Teak Plantation Forests
Source: Front Microbiol. 2016 Dec 9;7:1976. doi: 10.3389/fmicb.2016.01976 (PMC5145857; doi:10.3389/fmicb.2016.01976)
Supplement: Table S1 — Elemental properties. [file Table1.XLSX]

## Sheet: Table S1
	Table S1: Soil Elemental properties
	Forest Stand	P	K	Ca	Mg	S	Zn	B	Mn	Fe	Cu	Al	Na
				(%)						(ppm)
	1957N	0.020±0.62	0.177±0.72	1.042±0.74	0.033±0.55	0.021±0.82	63.302±0.72	2.000±0.74	406.274±0.52	23395.875±0.55	14.306±0.82	11141.888±0.94	87.168±0.66
	1966N	0.031±0.68	0.314±0.88	0.099±0.84	0.195±0.84	0.034±0.55	70.459±0.83	2.000±0.64	109.350±0.45	26075.729±0.83	14.341±0.75	26181.143±0.84	191.424±0.65
	2009N	0.028±0.72	0.286±0.74	0.086±0.88	0.323±0.72	0.020±0.74	131.193±0.94	2.000±0.55	263.239±0.42	25313.432±0.77	25.859±0.92	25477.088±0.73	236.496±0.88
	NatN	0.025±0.84	0.235±0.55	0.053±0.72	0.171±0.66	0.019±0.92	91.421±0.45	2.000±0.58	131.130±0.0.72	24774.617±0.55	27.229±0.88	24158.275±0.92	282.151±0.92
	1943S	0.030±0.88	0.277±0.42	0.195±0.44	0.197±0.88	0.026±0.64	67.031±0.66	2.000±0.77	311.585±0.92	25390.492±0.62	27.229±0.75	26216.494±0.88	210.255±0.84
	1956S	0.021±0.86	0.199±0.72	0.090±0.82	0.116±0.74	0.022±0.44	68.518±0.54	2.000±0.44	393.829±0.88	21671.988±0.44	15.834±1.11	13818.918±0.68	123.470±0.74
	1968S	0.046±0.44	0.216±0.64	0.545±0.76	0.155±0.88	0.029±0.46	76.777±0.72	2.000±0.62	553.772±0.84	25236.930±0.73	17.963±0.94	20282.783±0.77	147.084±0.63
	NatS	0.084±0.88	0.352±0.72	0.752±0.92	0.329±0.77	0.060±0.82	111.943±0.86	2.000±0.48	699.041±0.64	32872.316±0.66	17.380±0.86	29269.620±0.82	194.640±0.92
	Abbreviations: P, Phosphorus; K, Potassium; Ca, Calcium; Mg, Magnesium; S, Sulphur; Zn, Zinc; B, Boron; Mn, Manganese; Fe, iron; Cu, Copper; Al, Aluminium; Na, Sodium.
