# Supplementary material for: Microbial Community Structure and Function of Soil Following Ecosystem Conversion from Native Forests to Teak Plantation Forests
Source: Front Microbiol. 2016 Dec 9;7:1976. doi: 10.3389/fmicb.2016.01976 (PMC5145857; doi:10.3389/fmicb.2016.01976)
Supplement: Table S2 — Normalized abundance of fungal libraries across forest soils. [file Table2.XLSX]

## Sheet: Sheet1
	Supplementary Table 2: Normalized abundance of bacterial libraries across forest soils
OTU ID	Taxon	Forest Sample Sites
		1943S1-16s	1943S2-16s	1943S5-16s	1956S1-16s	1956S4-16s	1956S5-16s	1957N1-16s	1957N2-16s	1957N4-16s	1966N1-16s	1966N3-16s	1966N5-16s	1968S1-16s	1968S3-16s	1968S5-16s	2009N1-16s	2009N3-16s	2009N5-16s	NatN1-16s	NatN3-16s	NatN5-16s	NatS2-16s	NatS3-16s	NatS5-16s
1	Unassigned;Other;Other;Other;Other;Other	0.00569298	0.0099076	0.00929715	0.00538212	0.00541182	0.00676991	0.0129336	0.00729686	0.00662954	0.00447615	0.00635125	0.00568405	0.00608377	0.0067003	0.00613238	0.00801242	0.00824917	0.00540496	0.00788259	0.0045499	0.00550627	0.00669627	0.00666228	0.00760188
2	k__Archaea;p__Crenarchaeota;c__MBGA;o__NRP-J;f__;g__	0	0	0	1.21e-05	1.28e-05	0	0	0	7.07e-05	0	2.85e-05	3.27e-05	1.23e-05	0	0	3.34e-05	1.54e-05	0.000149676	0.000129223	0	0.000267568	0	4.11e-05	0
3	k__Archaea;p__Crenarchaeota;c__MCG;o__pGrfC26;f__;g__	0	0	0	0	0	0	2.55e-05	0	0	0	0	0	0	0	0	0	0	0	0	0	0	0	0	0
4	k__Archaea;p__Crenarchaeota;c__Thaumarchaeota;o__Cenarchaeales;f__SAGMA-X;g__	0	0	0	0	0	0	0	0	2.83e-05	0	0	0	0	0	0	0	0	0	0	0	0	0	0	0
5	k__Archaea;p__Crenarchaeota;c__Thaumarchaeota;o__Nitrososphaerales;f__Nitrososphaeraceae;g__Candidatus Nitrososphaera	0	0	0	0	0	0	0	0	0	0	0	0	0	0	0	0	0	0	0	0	0	2.87e-05	0	0
6	k__Archaea;p__Euryarchaeota;c__Methanomicrobia;o__Methanocellales;f__Methanocellaceae;g__Methanocella	0	0	0	0	0	0	0	0	2.83e-05	0	0	0	0	0	0	0	0	0	0	0	0	0	0	0
7	k__Archaea;p__Euryarchaeota;c__Thermoplasmata;o__E2;f__[Methanomassiliicoccaceae];g__	0	6.81e-05	0	0	1.28e-05	0	1.27e-05	0	5.65e-05	0	7.14e-05	3.27e-05	0	0	0	1.67e-05	1.54e-05	3.33e-05	1.85e-05	1.32e-05	4.22e-05	1.44e-05	2.74e-05	2.61e-05
8	k__Bacteria;Other;Other;Other;Other;Other	0	0	0	0	0	2.58e-05	0	0	0	0	0	0	0	0	0	0	0	0	0	0	0	0	0	0
9	k__Bacteria;p__;c__;o__;f__;g__	3.73e-05	4.09e-05	0	8.45e-05	2.55e-05	1.29e-05	5.1e-05	8.25e-05	0.000127219	1.75e-05	2.85e-05	4.9e-05	3.69e-05	0.000156427	1.28e-05	6.68e-05	1.54e-05	4.99e-05	0	2.65e-05	5.63e-05	0.000402351	2.74e-05	0.000326541
10	k__Bacteria;p__AD3;c__ABS-6;o__;f__;g__	0.00348042	0.00774074	0.00654429	0.0127312	0.00112321	0.00247585	0.000165652	0.00228113	0.00884881	0.00136383	0.00797831	0.00806873	0.00457205	0.00140785	0.00352612	0.00539169	0.00834168	0.011525	0.0149898	0.00633548	0.0166315	0.000977138	0.00496244	0.000169801
11	k__Bacteria;p__AD3;c__JG37-AG-4;o__;f__;g__	0.000174021	0.0015536	0.000237747	0.00100161	7.66e-05	0.000257901	0	0.000164901	0.0010743	0.000227305	0.000556626	0.000816673	0.000307261	0.000104285	0.000357722	0.000217003	0.000678437	0.00153002	0.00143991	0.000727455	0.00115477	0	0.000233043	0
12	k__Bacteria;p__Acidobacteria;Other;Other;Other;Other	0	0	0	0	0	0	0	0	0	0	0	0	0	1.3e-05	0	0	0	0	0	0	4.22e-05	2.87e-05	0	0
13	k__Bacteria;p__Acidobacteria;c__;o__;f__;g__	0.00108142	0.000708659	0.000500519	3.62e-05	0.000689241	0.000696334	0.00853742	0.00310563	0.00108843	0.000664429	0.000256904	0.000277669	0.00113072	0.00327194	0.00039605	0.0051413	0.00262123	0.000149676	0.00175374	0.00105812	0.00011266	0.00520182	0.00172726	0.00696186
14	k__Bacteria;p__Acidobacteria;c__AT-s54;o__;f__;g__	1.24e-05	0	0	0	0	0	0.000101939	0.000151159	1.41e-05	3.5e-05	0	0	0	3.91e-05	0	0	0	0	0	0	0	0	0	6.53e-05
15	k__Bacteria;p__Acidobacteria;c__Acidobacteria-5;o__;f__;g__	0.024711	0.0141732	0.0148404	0.0189822	0.0161334	0.0170602	0.0157624	0.0363881	0.0266878	0.00851518	0.0195961	0.0201882	0.0154245	0.0112758	0.0173495	0.0326339	0.0314239	0.0222185	0.0250692	0.0281459	0.0198282	0.0252331	0.0239897	0.0312043
16	k__Bacteria;p__Acidobacteria;c__Acidobacteria-6;o__BPC015;f__;g__	0	0	0	1.21e-05	0	0	0.000305818	0	0	0	0	0	0	0.000221605	0	0	0	0	0	0	0	0.000129327	0	5.22e-05
17	k__Bacteria;p__Acidobacteria;c__Acidobacteria-6;o__CCU21;f__;g__	0.0010317	0.000367958	0.000200208	0.000205148	0.000574368	0.000451328	0.00347868	0.00104437	0.0010743	0.00159113	0.000256904	0.00037567	0.000294971	0.00522728	0.000613238	0.0020198	0.000909722	0.00164643	0.00090456	0.000780361	0.00299958	0.00418157	0.000877337	0.00336991
18	k__Bacteria;p__Acidobacteria;c__Acidobacteria-6;o__iii1-15;f__;g__	0.035115	0.0203467	0.0158665	0.0240265	0.0224259	0.0204903	0.0761487	0.0295997	0.0208781	0.0199678	0.0221509	0.0205965	0.0151664	0.0817332	0.0290522	0.0461382	0.0288027	0.0218859	0.022134	0.0290321	0.0125757	0.0680979	0.0336267	0.0791536
19	k__Bacteria;p__Acidobacteria;c__Acidobacteria-6;o__iii1-15;f__RB40;g__	0.00339341	0.00107662	0.00107612	0.00181013	0.00202943	0.0015732	0.00466373	0.0022399	0.00195069	0.00409148	0.00282595	0.00225402	0.00116759	0.00634834	0.00278512	0.0044736	0.0021895	0.00154665	0.00184604	0.00281724	0.00119702	0.00954146	0.00523661	0.00856844
20	k__Bacteria;p__Acidobacteria;c__Acidobacteria-6;o__iii1-15;f__mb2424;g__	0.00170292	0.000218049	7.51e-05	2.41e-05	0.00020422	0.000128951	0.00661332	0.000219868	0.000127219	0.000716883	0.00011418	0.000114334	0.000110614	0.00886421	0.000434377	0.000634317	6.17e-05	1.66e-05	0.000203064	7.94e-05	0	0.00416721	0.000329001	0.00275601
21	k__Bacteria;p__Acidobacteria;c__Acidobacteriia;o__Acidobacteriales;Other;Other	0	0	0	0	0	2.58e-05	0	0	0	0	0	0	0	0	0	0	0	3.33e-05	0	2.65e-05	0	0	0	0
22	k__Bacteria;p__Acidobacteria;c__Acidobacteriia;o__Acidobacteriales;f__;g__	0	0	0	0	0	0	0	0	4.24e-05	0	0	0	6.15e-05	0	0	0	0	0	0	1.32e-05	0	0	0	0
23	k__Bacteria;p__Acidobacteria;c__Acidobacteriia;o__Acidobacteriales;f__Acidobacteriaceae;Other	3.73e-05	0.000218049	5.01e-05	3.62e-05	1.28e-05	1.29e-05	0	4.12e-05	1.41e-05	8.74e-05	9.99e-05	0.000245002	9.83e-05	0	6.39e-05	3.34e-05	4.63e-05	0.000133045	1.85e-05	5.29e-05	0.000154908	0	0.000109667	0
24	k__Bacteria;p__Acidobacteria;c__Acidobacteriia;o__Acidobacteriales;f__Acidobacteriaceae;g__	0.0067371	0.0188476	0.0225484	0.0133708	0.0122532	0.0195618	0.000165652	0.00559289	0.00590863	0.0123094	0.0117605	0.0155331	0.020058	0.000364997	0.0109872	0.0091809	0.0100224	0.0187594	0.00677497	0.017168	0.0126602	0.000158066	0.00357789	0.000352665
25	k__Bacteria;p__Acidobacteria;c__Acidobacteriia;o__Acidobacteriales;f__Acidobacteriaceae;g__Edaphobacter	0.00476072	0.00656873	0.00689465	0.0079525	0.0037653	0.00536435	7.65e-05	0.00508444	0.00224754	0.00508812	0.0045101	0.00522671	0.0111966	0.000130356	0.00362833	0.00141887	0.00314548	0.00364211	0.00247369	0.00465572	0.00333756	0.000158066	0.00154905	2.61e-05
26	k__Bacteria;p__Acidobacteria;c__Acidobacteriia;o__Acidobacteriales;f__Acidobacteriaceae;g__Terriglobus	0.000546924	0.000272561	0.000150156	0.000229283	0.000229747	5.16e-05	0	0.000109934	2.83e-05	0.000297244	7.14e-05	0.000114334	0.000368713	1.3e-05	0.00024274	8.35e-05	0.000107933	3.33e-05	0	0.000251303	1.41e-05	0	6.85e-05	0
27	k__Bacteria;p__Acidobacteria;c__Acidobacteriia;o__Acidobacteriales;f__Koribacteraceae;Other	0	0	2.5e-05	2.41e-05	0	0	0	0	0	0	0	0	2.46e-05	0	0	0	0	0	0	0	0	0	0	0
28	k__Bacteria;p__Acidobacteria;c__Acidobacteriia;o__Acidobacteriales;f__Koribacteraceae;g__	0.0518832	0.0915806	0.105847	0.077027	0.0881591	0.0852622	0.00409032	0.0917811	0.0824805	0.023832	0.0746022	0.0682575	0.0914409	0.00246373	0.0795677	0.0643497	0.0756919	0.125245	0.0872623	0.101381	0.126715	0.0102599	0.0657592	0.0103056
29	k__Bacteria;p__Acidobacteria;c__Acidobacteriia;o__Acidobacteriales;f__Koribacteraceae;g__Candidatus Koribacter	0.0137352	0.0366595	0.0341479	0.0358526	0.0245702	0.025687	0.000968424	0.0376661	0.0339251	0.011645	0.0250767	0.0305599	0.0212871	0.00142088	0.0290011	0.0299631	0.0276309	0.054931	0.0346686	0.039071	0.0500211	0.00502939	0.0318172	0.0106061
30	k__Bacteria;p__Acidobacteria;c__BPC102;o__;f__;g__	0	0	0	0	5.11e-05	0	0.000114682	6.87e-05	5.65e-05	0	1.43e-05	0	0	0.000143392	0	0.000116848	4.63e-05	0	0	0	0	0.000172436	1.37e-05	0.000169801
31	k__Bacteria;p__Acidobacteria;c__BPC102;o__MVS-40;f__;g__	6.22e-05	0.000204421	0.000513032	3.62e-05	0.00132743	0.00165057	0.0041158	0.000755796	0.00180934	0.000262274	0.000156997	0.000326669	0.000454747	0.00301122	0.000229964	0.00385598	0.00157274	0.00148013	0.00101532	0.00190461	7.04e-05	0.00327629	0.00122005	0.00291275
32	k__Bacteria;p__Acidobacteria;c__DA052;o__Ellin6513;f__;g__	0.0433437	0.100125	0.0762791	0.0734792	0.0600406	0.0590723	0.00247203	0.103104	0.125933	0.0368583	0.117405	0.119153	0.101458	0.00298515	0.0845119	0.086267	0.113993	0.207401	0.159775	0.124038	0.24474	0.00817634	0.0811948	0.00768025
33	k__Bacteria;p__Acidobacteria;c__EC1113;o__;f__;g__	7.46e-05	0.000204421	0.000312825	0.00014481	0.000229747	0.000245006	0.000751803	0.000329802	0.00059369	0.000157365	0.000599443	0.000735006	0.000208938	0.000182498	0.00015331	0.000951475	0.000447151	0.00109762	0.000572272	0.00041002	0.000788621	0.000646635	0.00112409	0.000679206
34	k__Bacteria;p__Acidobacteria;c__GAL08;o__;f__;g__	0	0	0	0	0	0	2.55e-05	0	0	0	0	0	0	0	0	0	0	0	0	0	0	1.44e-05	0	1.31e-05
35	k__Bacteria;p__Acidobacteria;c__Holophagae;o__Holophagales;f__Holophagaceae;g__	0.000111871	1.36e-05	0	0	8.93e-05	0	2.55e-05	6.87e-05	0.000113084	5.25e-05	4.28e-05	0	4.92e-05	0	3.83e-05	0.000383928	0.000123352	0.000182937	5.54e-05	1.32e-05	1.41e-05	5.75e-05	0.000233043	3.92e-05
36	k__Bacteria;p__Acidobacteria;c__Holophagae;o__Holophagales;f__Holophagaceae;g__Geothrix	0	0	1.25e-05	0	0	0	2.55e-05	2.75e-05	4.24e-05	5.25e-05	0	0	0	0	2.56e-05	3.34e-05	1.54e-05	0	0	6.61e-05	0	4.31e-05	1.37e-05	0
37	k__Bacteria;p__Acidobacteria;c__PAUC37f;o__;f__;g__	0.000571784	0.000163537	0	0.000132743	0.000599895	0.000219216	0.00298173	0.00202003	0.0017528	0.00013988	0.000142725	0.000130668	0.000417875	0.000925528	0.000677117	0.00238703	0.00135687	0.000349243	0.000664574	0.000661323	0	0.00264402	0.00100071	0.00317398
38	k__Bacteria;p__Acidobacteria;c__RB25;o__;f__;g__	0.000174021	0.000272561	7.51e-05	9.65e-05	0.000625423	0.000245006	0.00337674	0.00277583	0.00100362	0.000227305	0.000199814	0.000261335	0.000110614	0.00196838	0.00048548	0.00131871	0.000508827	0.000133045	0.00044305	0.0011507	0	0.00251469	0.000836212	0.00359195
39	k__Bacteria;p__Acidobacteria;c__S035;o__;f__;g__	0.000273462	0.00035433	0.000162669	0.000362026	0.000510549	0.000747914	0.00182217	0.00101689	0.000918806	0.00103161	0.000228359	0.000179668	0.000110614	0.00224212	0.000319395	0.00106832	0.000693856	0.000133045	0.000406129	0.000780361	0	0.00341998	0.00194659	0.00386625
40	k__Bacteria;p__Acidobacteria;c__Solibacteres;Other;Other;Other	0	0	0	0	0	0	0	0	1.41e-05	0	2.85e-05	0	0	0	0	0	0	0	0	0	0	0	0	0
41	k__Bacteria;p__Acidobacteria;c__Solibacteres;o__JH-WHS99;f__;g__	0.000385333	0.000504238	0.000488006	0.000374093	0.00030633	0.000554488	0.000229364	0.000357285	0.000282709	1.75e-05	0.000185542	0.000310336	0.000122904	0	0.000191637	0.000450699	0.000555084	0.000648595	0.000276906	0.000211623	0.000464723	2.87e-05	0.000246751	7.84e-05
42	k__Bacteria;p__Acidobacteria;c__Solibacteres;o__Solibacterales;Other;Other	2.49e-05	0	2.5e-05	6.03e-05	6.38e-05	2.58e-05	0	0	7.07e-05	1.75e-05	4.28e-05	0.000114334	0	0	1.28e-05	0.00013354	9.25e-05	1.66e-05	7.38e-05	0.000119038	0	5.75e-05	9.6e-05	0
43	k__Bacteria;p__Acidobacteria;c__Solibacteres;o__Solibacterales;f__;g__	0.0123928	0.0149772	0.0175307	0.0253539	0.0115256	0.013759	0.00633299	0.0130272	0.0131601	0.00807805	0.0245344	0.0257742	0.0210167	0.00462764	0.0181033	0.0180279	0.0145401	0.0198071	0.0186819	0.0269026	0.0252922	0.0035062	0.0146543	0.00300418
44	k__Bacteria;p__Acidobacteria;c__Solibacteres;o__Solibacterales;f__AKIW659;g__	0	0	0	6.03e-05	2.55e-05	5.16e-05	7.65e-05	0	0	1.75e-05	1.43e-05	1.63e-05	0	1.3e-05	0	3.34e-05	3.08e-05	3.33e-05	0	1.32e-05	0	0	4.11e-05	3.92e-05
45	k__Bacteria;p__Acidobacteria;c__Solibacteres;o__Solibacterales;f__PAUC26f;g__	0	1.36e-05	0	0	0	0	7.65e-05	1.37e-05	5.65e-05	0	0	0	0	3.91e-05	0	3.34e-05	4.63e-05	3.33e-05	1.85e-05	1.32e-05	0	0.000172436	9.6e-05	0.000117555
46	k__Bacteria;p__Acidobacteria;c__Solibacteres;o__Solibacterales;f__Solibacteraceae;Other	2.49e-05	0	0	0	0	0	0	0	0	3.5e-05	0	0	0	1.3e-05	0	0	0	0	0	0	0	0	0	0
47	k__Bacteria;p__Acidobacteria;c__Solibacteres;o__Solibacterales;f__Solibacteraceae;g__	0.00109385	0.00193519	0.00156412	0.00160498	0.000561604	0.000580278	5.1e-05	0.000783279	0.000466471	0.000577004	0.000856348	0.000914674	0.00165921	0.000234641	0.00088153	0.000333851	0.000200447	0.0010311	0.000590733	0.00041002	0.00130967	0.000129327	0.000808795	2.61e-05
48	k__Bacteria;p__Acidobacteria;c__Solibacteres;o__Solibacterales;f__Solibacteraceae;g__Candidatus Solibacter	0.0212679	0.0318897	0.036588	0.0347786	0.0217749	0.0262415	0.00389918	0.0230586	0.0269281	0.0218037	0.052594	0.0536718	0.0260435	0.00374122	0.0283495	0.0318494	0.0325187	0.0456345	0.0356655	0.0514509	0.0683143	0.0079608	0.03131	0.00894723
49	k__Bacteria;p__Acidobacteria;c__Solibacteres;o__Solibacterales;f__[Bryobacteraceae];g__	6.22e-05	0.000109025	3.75e-05	0	8.93e-05	1.29e-05	6.37e-05	2.75e-05	2.83e-05	3.5e-05	2.85e-05	0	0	9.12e-05	2.56e-05	8.35e-05	0	0	5.54e-05	0	0	5.75e-05	2.74e-05	2.61e-05
50	k__Bacteria;p__Acidobacteria;c__Sva0725;o__Sva0725;f__;g__	0.000298322	0.000204421	0.000488006	0.000301688	0.000382912	6.45e-05	0.00154183	0.00031606	0.000240303	0.000419639	0.000485264	0.000441004	9.83e-05	0.00127749	0.000166085	0.000250388	1.54e-05	8.32e-05	0.000258446	3.97e-05	0.000126743	0.000977138	0.00026046	0.00120167
51	k__Bacteria;p__Acidobacteria;c__TM1;o__;f__;g__	0.0024363	0.00975769	0.00624398	0.0119469	0.00758166	0.00513224	0.00036953	0.00770911	0.0112801	0.00288502	0.00719332	0.00983275	0.00948823	0.000417139	0.0105656	0.00360559	0.00521163	0.0248628	0.00797489	0.00950983	0.0223349	0.000732853	0.00896529	0.000208986
52	k__Bacteria;p__Acidobacteria;c__[Chloracidobacteria];o__;f__;g__	8.7e-05	4.09e-05	0.000100104	8.45e-05	0.000178692	7.74e-05	0.000216621	0.000700829	0.000282709	1.75e-05	1.43e-05	3.27e-05	3.69e-05	0.00011732	0.00015331	0.000317158	7.71e-05	1.66e-05	0.000110762	3.97e-05	4.22e-05	4.31e-05	0.000137084	0.000261233
53	k__Bacteria;p__Acidobacteria;c__[Chloracidobacteria];o__11-24;f__;g__	0.0103791	0.00343427	0.00437954	0.0101729	0.00333133	0.00638306	0.00289253	0.00956425	0.00590863	0.00243041	0.00683651	0.00659872	0.00492847	0.00198141	0.00521252	0.00757841	0.00772492	0.00568768	0.00926712	0.00738037	0.00561893	0.00819071	0.00642924	0.00775862
54	k__Bacteria;p__Acidobacteria;c__[Chloracidobacteria];o__DS-100;f__;g__	0.000559354	0.000122653	3.75e-05	9.65e-05	0.000280802	0.000167636	0.000764545	0.000384769	0.000113084	0.000262274	2.85e-05	8.17e-05	9.83e-05	0.000886421	0.000191637	3.34e-05	1.54e-05	0	5.54e-05	0	0	0.000546048	0.000287876	0.000640021
55	k__Bacteria;p__Acidobacteria;c__[Chloracidobacteria];o__Ellin7246;f__;g__	8.7e-05	0.000599635	0.000825857	0.000458566	0.000153165	0.000128951	0	0.000206126	0.000254439	1.75e-05	0.000285449	0.000326669	0.00028268	0	0.000255516	0.000333851	0.000246704	0.000399135	0.000350748	0.0004497	0.000183073	2.87e-05	0.000356418	0.000222048
56	k__Bacteria;p__Acidobacteria;c__[Chloracidobacteria];o__PK29;f__;g__	0.00688626	0.00167625	0.00218977	0.00345131	0.00185074	0.00319798	0.00898341	0.00409504	0.00138528	0.00667926	0.00241205	0.00280936	0.00439998	0.00834278	0.00402438	0.00489091	0.00242078	0.0012473	0.00221525	0.00440441	0.000154908	0.00919659	0.00344081	0.00940439
57	k__Bacteria;p__Acidobacteria;c__[Chloracidobacteria];o__RB41;f__;g__	0.0308888	0.00910355	0.0155036	0.015724	0.00921541	0.0234303	0.00977344	0.012079	0.00576727	0.00973912	0.00593734	0.00511237	0.0213362	0.00885117	0.0135296	0.0173102	0.0116105	0.0022285	0.0139376	0.0166786	0.000943529	0.0193991	0.0174234	0.0173067
58	k__Bacteria;p__Acidobacteria;c__[Chloracidobacteria];o__RB41;f__Ellin6075;g__	0.00263518	0.00084494	0.000825857	0.000325823	0.000893461	0.00139267	0.00254849	0.00164901	0.0011167	0.000926703	0.000242632	0.000130668	0.000712846	0.00663512	0.000830427	0.00153571	0.000601341	0.000116414	0.00046151	0.000542285	2.82e-05	0.0044546	0.00154905	0.00225967
59	k__Bacteria;p__Acidobacteria;c__iii1-8;o__;f__;g__	0	0	0	0	0	0	5.1e-05	0	0	1.75e-05	0	0	0	1.3e-05	0	3.34e-05	1.54e-05	0	0	0	0	4.31e-05	0	1.31e-05
60	k__Bacteria;p__Acidobacteria;c__iii1-8;o__32-20;f__;g__	0.00632691	0.00769986	0.0131637	0.0131295	0.0169502	0.0193297	0.00786208	0.0222204	0.00865091	0.0102637	0.00786413	0.00860774	0.0097832	0.00282872	0.0175412	0.0172935	0.00906638	0.00696823	0.00731032	0.0112293	0.00546402	0.012904	0.014901	0.0114159
61	k__Bacteria;p__Acidobacteria;c__iii1-8;o__DS-18;f__;g__	0.000944686	0.000613263	0.00071324	0.000868862	0.000842406	0.00127661	0.00364433	0.00219868	0.00117324	0.000786823	0.000385356	0.000539004	0.000675975	0.00129052	0.000178861	0.00232026	0.00155732	0.000848162	0.0010707	0.000595191	0.0011266	0.000761593	0.000808795	0.000509404
62	k__Bacteria;p__Acidobacteria;c__iii1-8;o__SJA-36;f__;g__	6.22e-05	4.09e-05	6.26e-05	3.62e-05	0.000127637	3.87e-05	0.000777288	0.000206126	8.48e-05	5.25e-05	7.14e-05	3.27e-05	4.92e-05	0	6.39e-05	0.00013354	0.000107933	0	0	0.000105812	0	0.000316133	0.000150792	0.00031348
63	k__Bacteria;p__Actinobacteria;c__Acidimicrobiia;o__Acidimicrobiales;f__;g__	0.00237414	0.00407479	0.00215223	0.00451326	0.00202943	0.00232111	0.00276511	0.00109934	0.00114497	0.00349699	0.00313994	0.00393636	0.00131508	0.00475799	0.00323228	0.00145225	0.00146481	0.00199568	0.0017722	0.00174589	0.00323898	0.00274461	0.00248122	0.00178945
64	k__Bacteria;p__Actinobacteria;c__Acidimicrobiia;o__Acidimicrobiales;f__AKIW874;g__	0.00145432	0.000231677	6.26e-05	2.41e-05	1.28e-05	0.000180531	0.000802773	1.37e-05	2.83e-05	0.000507064	0	0	0.000663684	0.00547495	3.83e-05	0	0	0	1.85e-05	0	0	0.000934029	2.74e-05	0.000822884
65	k__Bacteria;p__Actinobacteria;c__Acidimicrobiia;o__Acidimicrobiales;f__C111;g__	0.000758235	0.000449726	0.000387902	0.000362026	0.00054884	0.000335272	0.00212799	0.00023361	0.000268574	0.0012764	0.000156997	0.000163335	0.000393294	0.00415836	0.000421601	0.000400621	0.000601341	6.65e-05	0.000276906	0.000330662	2.82e-05	0.00268713	0.000397543	0.00150209
66	k__Bacteria;p__Actinobacteria;c__Acidimicrobiia;o__Acidimicrobiales;f__EB1017;g__	0.0049596	0.00254845	0.00305317	0.00409089	0.00265486	0.0036622	0.00197508	0.00148411	0.0015125	0.00669674	0.00286877	0.00284202	0.00228602	0.00367604	0.00273402	0.00280435	0.00303755	0.000648595	0.00310135	0.00227495	0.000661879	0.00425342	0.0037561	0.00444096
67	k__Bacteria;p__Actinobacteria;c__Acidimicrobiia;o__Acidimicrobiales;f__Iamiaceae;g__	0	0	0	0	0	0	0	1.37e-05	0	0	0	0	0	0	0	0	0	0	0	0	0	0	0	3.92e-05
68	k__Bacteria;p__Actinobacteria;c__Acidimicrobiia;o__Acidimicrobiales;f__Iamiaceae;g__Iamia	2.49e-05	1.36e-05	0	0	0	0	1.27e-05	0	0	5.25e-05	1.43e-05	0	0	0.000221605	2.56e-05	3.34e-05	3.08e-05	0	0	0	0	0.000287393	4.11e-05	9.14e-05
69	k__Bacteria;p__Actinobacteria;c__Acidimicrobiia;o__Acidimicrobiales;f__JdFBGBact;g__	0	0	0	0	1.28e-05	0	0	0	0	0	0	0	0	0	0	0	0	0	0	0	0	0	1.37e-05	0
70	k__Bacteria;p__Actinobacteria;c__Acidimicrobiia;o__Acidimicrobiales;f__Microthrixaceae;g__	0	0	0	0	0	0	0	0	0	0	0	0	0	2.61e-05	0	0	0	0	5.54e-05	0	0	0	0	1.31e-05
71	k__Bacteria;p__Actinobacteria;c__Acidimicrobiia;o__Acidimicrobiales;f__koll13;g__	0	0	0	0	0	0	0.000114682	0	0	0	0	0	0	7.82e-05	0	0	0	0	0	0	0	0	0	0
72	k__Bacteria;p__Actinobacteria;c__Actinobacteria;o__Actinomycetales;Other;Other	0.000149161	0.000272561	8.76e-05	6.03e-05	2.55e-05	0.000141846	0.000726318	5.5e-05	8.48e-05	0.00017485	0.00017127	4.9e-05	6.15e-05	0.000391068	0.000191637	1.67e-05	1.54e-05	0	0	1.32e-05	2.82e-05	7.18e-05	4.11e-05	7.84e-05
73	k__Bacteria;p__Actinobacteria;c__Actinobacteria;o__Actinomycetales;f__;g__	0.0245245	0.0361825	0.026978	0.024123	0.0094324	0.01844	0.000981167	0.00567534	0.00518772	0.0506714	0.0400913	0.038449	0.0187798	0.00277658	0.0228815	0.0121689	0.0173464	0.00829869	0.0239985	0.0140994	0.013829	0.00610711	0.0205352	0.00603448
74	k__Bacteria;p__Actinobacteria;c__Actinobacteria;o__Actinomycetales;f__Actinospicaceae;g__	0	1.36e-05	1.25e-05	4.83e-05	0	3.87e-05	0	1.37e-05	0	5.25e-05	5.71e-05	9.8e-05	1.23e-05	0	1.28e-05	0	0	0	0	0	2.82e-05	0	0	0
75	k__Bacteria;p__Actinobacteria;c__Actinobacteria;o__Actinomycetales;f__Actinosynnemataceae;Other	6.22e-05	8.18e-05	0	0.000108608	2.55e-05	2.58e-05	0	1.37e-05	0	6.99e-05	0.000156997	0.000163335	3.69e-05	0.000104285	7.67e-05	3.34e-05	0	1.66e-05	0	0	0	0.000201175	1.37e-05	0.000130617
76	k__Bacteria;p__Actinobacteria;c__Actinobacteria;o__Actinomycetales;f__Actinosynnemataceae;g__	0.000223741	9.54e-05	1.25e-05	1.21e-05	3.83e-05	0	3.82e-05	0	0	0.000297244	2.85e-05	3.27e-05	1.23e-05	0.000417139	1.28e-05	5.01e-05	3.08e-05	0	0	0	2.82e-05	0.000100588	0	9.14e-05
77	k__Bacteria;p__Actinobacteria;c__Actinobacteria;o__Actinomycetales;f__Actinosynnemataceae;g__Actinoalloteichus	0	5.45e-05	0	0	0	0	0	0	0	0	0	0	0	0	0	0	0	0	0	0	0	0	0	0
78	k__Bacteria;p__Actinobacteria;c__Actinobacteria;o__Actinomycetales;f__Actinosynnemataceae;g__Actinokineospora	2.49e-05	0	0	1.21e-05	0	0	0	0	0	0	0	0	0	0.000169463	0	0	0	0	0	0	0	0	0	0
79	k__Bacteria;p__Actinobacteria;c__Actinobacteria;o__Actinomycetales;f__Actinosynnemataceae;g__Kibdelosporangium	2.49e-05	0.000122653	0	0	0	0	0	0	0	1.75e-05	0	0	0	5.21e-05	1.28e-05	0	4.63e-05	0	1.85e-05	0	0	1.44e-05	0	7.84e-05
80	k__Bacteria;p__Actinobacteria;c__Actinobacteria;o__Actinomycetales;f__Actinosynnemataceae;g__Kutzneria	0.000124301	0.000122653	0.00012513	7.24e-05	3.83e-05	5.16e-05	3.82e-05	5.5e-05	0.000113084	0.00017485	0.000142725	0.000196002	4.92e-05	9.12e-05	2.56e-05	3.34e-05	4.63e-05	0.000116414	0	3.97e-05	1.41e-05	0.000114957	9.6e-05	0
81	k__Bacteria;p__Actinobacteria;c__Actinobacteria;o__Actinomycetales;f__Brevibacteriaceae;g__Brevibacterium	0	0	0	0	0	0	0	0	2.83e-05	0	0	0	0	0	0	0	0	0	0	0	0	0	0	0
82	k__Bacteria;p__Actinobacteria;c__Actinobacteria;o__Actinomycetales;f__Cellulomonadaceae;g__Cellulomonas	0	6.81e-05	2.5e-05	0	1.28e-05	3.87e-05	0	0	0	6.99e-05	0	0	1.23e-05	2.61e-05	1.28e-05	3.34e-05	4.63e-05	0	0	3.97e-05	0	1.44e-05	0	0
83	k__Bacteria;p__Actinobacteria;c__Actinobacteria;o__Actinomycetales;f__Cellulomonadaceae;g__Demequina	0	0	0	0	0	0	5.1e-05	0	0	0	0	0	0	0	0	0	0	0	0	0	0	0	0	0
84	k__Bacteria;p__Actinobacteria;c__Actinobacteria;o__Actinomycetales;f__Corynebacteriaceae;g__Corynebacterium	0	0	0	0	1.28e-05	1.29e-05	0	0	0	1.75e-05	0	0	0	1.3e-05	0	0	0	0	0	1.32e-05	0	0	0	0
85	k__Bacteria;p__Actinobacteria;c__Actinobacteria;o__Actinomycetales;f__Frankiaceae;Other	2.49e-05	1.36e-05	0	1.21e-05	0	1.29e-05	0	0	0	0	1.43e-05	0	0	0	0	0	1.54e-05	0	0	0	0	1.44e-05	0	0
86	k__Bacteria;p__Actinobacteria;c__Actinobacteria;o__Actinomycetales;f__Frankiaceae;g__	0.00229956	0.00109025	0.00190197	0.00114642	0.000140401	0.00144425	8.92e-05	0.000261093	7.07e-05	0.00594489	0.000784985	0.000898341	0.00137653	2.61e-05	0.000753772	0.000250388	0.000416313	4.99e-05	0.000203064	0.000648097	5.63e-05	0.000244284	0.00122005	0.000535528
87	k__Bacteria;p__Actinobacteria;c__Actinobacteria;o__Actinomycetales;f__Frankiaceae;g__Frankia	0.000174021	8.18e-05	0.000325338	8.45e-05	3.83e-05	7.74e-05	0.000484212	2.75e-05	0	0.00013988	2.85e-05	0	4.92e-05	0.000677851	2.56e-05	0	3.08e-05	0	0	2.65e-05	2.82e-05	1.44e-05	1.37e-05	1.31e-05
88	k__Bacteria;p__Actinobacteria;c__Actinobacteria;o__Actinomycetales;f__Geodermatophilaceae;Other	0	0	0	0	0	0	0	0	0	0	0	0	0	2.61e-05	0	0	0	0	0	0	0	0	0	2.61e-05
89	k__Bacteria;p__Actinobacteria;c__Actinobacteria;o__Actinomycetales;f__Geodermatophilaceae;g__	7.46e-05	6.81e-05	1.25e-05	0	0	0	0	0	0	0	0	0	0	0.000143392	0	0	0	0	0	0	0	0	0	0
90	k__Bacteria;p__Actinobacteria;c__Actinobacteria;o__Actinomycetales;f__Geodermatophilaceae;g__Geodermatophilus	0.000161591	0.000218049	0.000350364	7.24e-05	2.55e-05	2.58e-05	3.82e-05	0	0	6.99e-05	0	0	2.46e-05	0.000143392	2.56e-05	0	4.63e-05	0	0	0	0	0	0	0
91	k__Bacteria;p__Actinobacteria;c__Actinobacteria;o__Actinomycetales;f__Geodermatophilaceae;g__Modestobacter	1.24e-05	2.73e-05	7.51e-05	3.62e-05	0	2.58e-05	0	1.37e-05	0	0	0	1.63e-05	0	2.61e-05	2.56e-05	0	0	0	1.85e-05	0	0	0	0	0
92	k__Bacteria;p__Actinobacteria;c__Actinobacteria;o__Actinomycetales;f__Intrasporangiaceae;Other	0.000248602	0.000218049	0.000212721	0.000132743	0.000153165	0.000438432	0.000777288	0.00023361	0.000268574	0.000944188	5.71e-05	3.27e-05	0.000577651	0.00053446	0.000191637	0.000333851	0.000508827	4.99e-05	0.000166144	0.000132265	4.22e-05	0.000373612	0.000219334	0.000104493
93	k__Bacteria;p__Actinobacteria;c__Actinobacteria;o__Actinomycetales;f__Intrasporangiaceae;g__	0	0	0	0	0	0	1.27e-05	0	0	0	0	0	1.23e-05	0	0	0	0	0	0	0	0	0	0	0
94	k__Bacteria;p__Actinobacteria;c__Actinobacteria;o__Actinomycetales;f__Intrasporangiaceae;g__Phycicoccus	0	0	0	0	0	0	3.82e-05	0	0	0	0	0	0	1.3e-05	0	0	0	0	0	0	0	1.44e-05	0	0
95	k__Bacteria;p__Actinobacteria;c__Actinobacteria;o__Actinomycetales;f__Kineosporiaceae;Other	7.46e-05	4.09e-05	2.5e-05	2.41e-05	0.000153165	0.000116056	0	1.37e-05	0	0.00010491	1.43e-05	0	4.92e-05	0.000156427	3.83e-05	3.34e-05	1.54e-05	0	0	0	0	0.000100588	4.11e-05	9.14e-05
96	k__Bacteria;p__Actinobacteria;c__Actinobacteria;o__Actinomycetales;f__Kineosporiaceae;g__	0	0	0	0	0	0	0	0	0	0	0	1.63e-05	0	0	0	0	0	0	0	0	0	0	0	2.61e-05
97	k__Bacteria;p__Actinobacteria;c__Actinobacteria;o__Actinomycetales;f__Microbacteriaceae;g__	2.49e-05	2.73e-05	0	0	0	0	0	0	0	5.25e-05	0	0	0	2.61e-05	2.56e-05	0	3.08e-05	0	0	0	0	0	2.74e-05	1.31e-05
98	k__Bacteria;p__Actinobacteria;c__Actinobacteria;o__Actinomycetales;f__Microbacteriaceae;g__Agromyces	4.97e-05	2.73e-05	0	0	0	0	0.000280333	0	2.83e-05	8.74e-05	0	0	2.46e-05	0.000456246	0	0	0	0	0	0	0	7.18e-05	0	5.22e-05
99	k__Bacteria;p__Actinobacteria;c__Actinobacteria;o__Actinomycetales;f__Microbacteriaceae;g__Cryocola	1.24e-05	0	3.75e-05	0	2.55e-05	0	0	0	0	3.5e-05	1.43e-05	0	1.23e-05	7.82e-05	1.28e-05	0	3.08e-05	0	0	6.61e-05	2.82e-05	0	1.37e-05	1.31e-05
100	k__Bacteria;p__Actinobacteria;c__Actinobacteria;o__Actinomycetales;f__Microbacteriaceae;g__Microbacterium	4.97e-05	8.18e-05	7.51e-05	1.21e-05	3.83e-05	3.87e-05	6.37e-05	0	0	0.000244789	1.43e-05	1.63e-05	0	0.000104285	7.67e-05	3.34e-05	6.17e-05	0	3.69e-05	9.26e-05	0	4.31e-05	1.37e-05	0.000274295
101	k__Bacteria;p__Actinobacteria;c__Actinobacteria;o__Actinomycetales;f__Microbacteriaceae;g__Pseudoclavibacter	0	0	0	0	0	0	0	0	0	0	0	0	0	2.61e-05	0	0	0	0	0	0	0	0	0	0
102	k__Bacteria;p__Actinobacteria;c__Actinobacteria;o__Actinomycetales;f__Microbacteriaceae;g__Rathayibacter	0	0	0	0	0	2.58e-05	0	0	1.41e-05	0	0	0	0	0	0	0	0	0	0	0	0	0	0	0
103	k__Bacteria;p__Actinobacteria;c__Actinobacteria;o__Actinomycetales;f__Micrococcaceae;g__	0	1.36e-05	2.5e-05	0	1.28e-05	0	1.27e-05	0	0	0	0	0	0	0	0	0	1.54e-05	0	0	2.65e-05	0	0	0.000123376	5.22e-05
104	k__Bacteria;p__Actinobacteria;c__Actinobacteria;o__Actinomycetales;f__Micrococcaceae;g__Sinomonas	6.22e-05	0.000149909	0	6.03e-05	0	0	0	0	0	1.75e-05	1.43e-05	0	1.23e-05	0	0	0	0	0	1.85e-05	0	0	0	0	0
105	k__Bacteria;p__Actinobacteria;c__Actinobacteria;o__Actinomycetales;f__Micromonosporaceae;Other	0.00316967	0.000667775	0.000750779	0.000386161	0.000293566	0.000464223	0.0004205	0.000494703	9.89e-05	0.00143377	0.000642261	0.000735006	0.00197876	0.000469282	0.000613238	0.000434006	0.000354637	9.98e-05	0.000295366	0.000132265	0.000337981	0.000718484	0.000562044	0.000640021
106	k__Bacteria;p__Actinobacteria;c__Actinobacteria;o__Actinomycetales;f__Micromonosporaceae;g__	0.00267247	0.00321622	0.00306568	0.00190667	0.000931752	0.00206321	0.00440888	0.000838246	0.000480606	0.00449364	0.0032113	0.0046877	0.00194189	0.00297212	0.00130313	0.00121856	0.00155732	0.000149676	0.000793797	0.000793588	0.000464723	0.00114957	0.000671711	0.000509404
107	k__Bacteria;p__Actinobacteria;c__Actinobacteria;o__Actinomycetales;f__Micromonosporaceae;g__Actinoplanes	0	0	0	0	2.55e-05	0	0	0	0	0	0	0	0	0	0	0	0	0	0	0	0	0	0	1.31e-05
108	k__Bacteria;p__Actinobacteria;c__Actinobacteria;o__Actinomycetales;f__Micromonosporaceae;g__Catellatospora	0.000621504	0.000436098	2.5e-05	2.41e-05	0	3.87e-05	0.000573409	0.000123676	1.41e-05	0.000192335	0	1.63e-05	0	0.00105588	7.67e-05	6.68e-05	3.08e-05	0	3.69e-05	0	1.41e-05	0.000273024	2.74e-05	0.000143678
109	k__Bacteria;p__Actinobacteria;c__Actinobacteria;o__Actinomycetales;f__Micromonosporaceae;g__Dactylosporangium	0.001156	0.00122653	0.00183941	0.000543039	0.000319093	0.00174084	0.000191136	0.00145662	0.000113084	0.00160862	0.000613716	0.000767673	0.00110614	0.000430175	0.00048548	0.000383928	0.00124894	8.32e-05	0.000553812	0.000238076	9.86e-05	0.000244284	0.000178209	0.000300418
110	k__Bacteria;p__Actinobacteria;c__Actinobacteria;o__Actinomycetales;f__Micromonosporaceae;g__Pilimelia	0.00151647	0.00182616	0.00141397	0.00135156	0.000791351	0.00088976	0.00196233	0.000920696	0.000650232	0.00246538	0.00305431	0.0041487	0.000602232	0.00268533	0.00172473	0.00165256	0.00208157	0.000415766	0.00252907	0.00161363	0.00147867	0.000991508	0.00102813	0.00101881
111	k__Bacteria;p__Actinobacteria;c__Actinobacteria;o__Actinomycetales;f__Micromonosporaceae;g__Verrucosispora	4.97e-05	2.73e-05	0	0	1.28e-05	0	0	0	0	0	0	1.63e-05	0	2.61e-05	0	0	0	0	0	0	0	0	0	0
112	k__Bacteria;p__Actinobacteria;c__Actinobacteria;o__Actinomycetales;f__Micromonosporaceae;g__Virgisporangium	0.000273462	2.73e-05	0	1.21e-05	0	0	0.000140167	0.000123676	2.83e-05	6.99e-05	4.28e-05	1.63e-05	1.23e-05	0.0013557	5.11e-05	1.67e-05	1.54e-05	0	1.85e-05	3.97e-05	0	0.000387981	2.74e-05	0.000195925
113	k__Bacteria;p__Actinobacteria;c__Actinobacteria;o__Actinomycetales;f__Mycobacteriaceae;g__Mycobacterium	0.00134245	0.00256208	0.00158915	0.0018946	0.0015827	0.00107029	0.000458727	0.000838246	0.000523013	0.00265771	0.00127025	0.00133934	0.000749717	0.0015382	0.00177584	0.000784549	0.000740113	0.000465658	0.000830718	0.0010978	0.00143642	0.00293141	0.00149421	0.00227273
114	k__Bacteria;p__Actinobacteria;c__Actinobacteria;o__Actinomycetales;f__Nakamurellaceae;g__	0	0	0	0	0	0	1.27e-05	1.37e-05	4.24e-05	3.5e-05	0	0	1.23e-05	0	3.83e-05	1.67e-05	0	0	0	0	0	1.44e-05	0	0
115	k__Bacteria;p__Actinobacteria;c__Actinobacteria;o__Actinomycetales;f__Nocardiaceae;g__	0	0	0	0	0	0	0	0	0	5.25e-05	1.43e-05	0	0	0	0	0	0	0	0	0	0	0	0	0
116	k__Bacteria;p__Actinobacteria;c__Actinobacteria;o__Actinomycetales;f__Nocardiaceae;g__Nocardia	3.73e-05	0.000395214	7.51e-05	0.000241351	2.55e-05	3.87e-05	0	0.000109934	0.000325116	0.000157365	0.000627988	0.000882007	0	1.3e-05	0.000127758	0.000183618	0.000107933	3.33e-05	0.000406129	0.000317435	0.000239403	0.000732853	0.00128859	0.000444096
117	k__Bacteria;p__Actinobacteria;c__Actinobacteria;o__Actinomycetales;f__Nocardiaceae;g__Rhodococcus	4.97e-05	1.36e-05	3.75e-05	1.21e-05	1.28e-05	0	0	1.37e-05	0	5.25e-05	1.43e-05	0	2.46e-05	2.61e-05	0.000191637	0.000116848	0	0	3.69e-05	9.26e-05	1.41e-05	0.000244284	2.74e-05	0.000182863
118	k__Bacteria;p__Actinobacteria;c__Actinobacteria;o__Actinomycetales;f__Nocardioidaceae;g__	0.000584214	0.000381586	0.000275286	0.000362026	0.00030633	0.000103161	0.000751803	0.00023361	9.89e-05	0.0013988	0.000371084	0.000245002	0.000294971	0.00337622	0.000740996	0.000383928	0.000246704	1.66e-05	0.000129223	0	0	0.00367864	0.000562044	0.00169801
119	k__Bacteria;p__Actinobacteria;c__Actinobacteria;o__Actinomycetales;f__Nocardioidaceae;g__Actinopolymorpha	3.73e-05	0	2.5e-05	0	0	0	0	1.37e-05	0	1.75e-05	0	0	0	2.61e-05	0	0	1.54e-05	0	0	0	0	0	0	0
120	k__Bacteria;p__Actinobacteria;c__Actinobacteria;o__Actinomycetales;f__Nocardioidaceae;g__Kribbella	0.000944686	0.00042247	0.000225234	0.000241351	6.38e-05	0.000270797	0.000305818	0	4.24e-05	0.000979158	0.00011418	3.27e-05	0.000516199	0.000873385	0.000217189	0	0.000339218	0	0.000147683	0.000145491	0	0.000919659	6.85e-05	0.000640021
121	k__Bacteria;p__Actinobacteria;c__Actinobacteria;o__Actinomycetales;f__Nocardioidaceae;g__Nocardioides	0.000348042	0.000408842	0.000375389	0.000156878	8.93e-05	0.000219216	0.000242106	0.000109934	0.000169626	0.00178347	0.000228359	0.000147001	0.000184357	0.000430175	0.000370498	0.000217003	0.000200447	1.66e-05	7.38e-05	0.000119038	0	0.0011352	0.00034271	0.000561651
122	k__Bacteria;p__Actinobacteria;c__Actinobacteria;o__Actinomycetales;f__Nocardioidaceae;g__Pimelobacter	0	0	0	1.21e-05	0	0	1.27e-05	0	0	1.75e-05	0	0	0	0	1.28e-05	0	0	0	0	0	0	2.87e-05	5.48e-05	0
123	k__Bacteria;p__Actinobacteria;c__Actinobacteria;o__Actinomycetales;f__Promicromonosporaceae;g__Xylanimicrobium	0	5.45e-05	0	0	0	0	0.000140167	0	0	8.74e-05	0	0	4.92e-05	1.3e-05	0	0	0	0	0	0	0	2.87e-05	0	0.000143678
124	k__Bacteria;p__Actinobacteria;c__Actinobacteria;o__Actinomycetales;f__Propionibacteriaceae;g__	0	0	0	0	0	3.87e-05	0.000114682	0	0	0	0	0	0	0.000143392	2.56e-05	0	0	0	0	0	0	0.000114957	0	0.000117555
125	k__Bacteria;p__Actinobacteria;c__Actinobacteria;o__Actinomycetales;f__Propionibacteriaceae;g__Microlunatus	4.97e-05	0	0	0	0	0	0.000229364	0	0	5.25e-05	0	0	0	0.000299819	0	0	0	0	0	0	0	0.00045983	0	0.000104493
126	k__Bacteria;p__Actinobacteria;c__Actinobacteria;o__Actinomycetales;f__Propionibacteriaceae;g__Propionibacterium	2.49e-05	1.36e-05	0	0	0	0	1.27e-05	1.37e-05	0	0	0	1.63e-05	2.46e-05	0	0	0	1.54e-05	1.66e-05	0	0	0	0	2.74e-05	6.53e-05
127	k__Bacteria;p__Actinobacteria;c__Actinobacteria;o__Actinomycetales;f__Pseudonocardiaceae;Other	0	5.45e-05	0	2.41e-05	0	0	0	0	0	1.75e-05	0	0	4.92e-05	0.0017207	0	0	0	0	0	0	0	4.31e-05	2.74e-05	0
128	k__Bacteria;p__Actinobacteria;c__Actinobacteria;o__Actinomycetales;f__Pseudonocardiaceae;g__	0.000248602	9.54e-05	3.75e-05	0.000108608	2.55e-05	6.45e-05	0.000216621	2.75e-05	0	0.000227305	0.000228359	0.000261335	0.000135195	0.0013166	3.83e-05	1.67e-05	0	0	0	2.65e-05	0	8.62e-05	0.000411252	0.000182863
129	k__Bacteria;p__Actinobacteria;c__Actinobacteria;o__Actinomycetales;f__Pseudonocardiaceae;g__Actinomycetospora	0	0	0	0	0	0	0	0	0	1.75e-05	0	0	0	5.21e-05	0	0	0	0	1.85e-05	0	0	1.44e-05	0	0
130	k__Bacteria;p__Actinobacteria;c__Actinobacteria;o__Actinomycetales;f__Pseudonocardiaceae;g__Amycolatopsis	0.000211311	9.54e-05	3.75e-05	3.62e-05	2.55e-05	6.45e-05	1.27e-05	0	0	0.000157365	7.14e-05	1.63e-05	8.6e-05	0.00162945	0.000191637	8.35e-05	7.71e-05	0	3.69e-05	1.32e-05	4.22e-05	0.000100588	0.000109667	0.000104493
131	k__Bacteria;p__Actinobacteria;c__Actinobacteria;o__Actinomycetales;f__Pseudonocardiaceae;g__Pseudonocardia	0.000484773	0.000299817	0.000387902	1.21e-05	0.00020422	0.000322377	5.1e-05	0	0	0.000524549	1.43e-05	0	0.0021877	0.000743029	8.94e-05	5.01e-05	7.71e-05	6.65e-05	1.85e-05	6.61e-05	0	0.000215545	5.48e-05	0.000248171
132	k__Bacteria;p__Actinobacteria;c__Actinobacteria;o__Actinomycetales;f__Pseudonocardiaceae;g__Saccharopolyspora	1.24e-05	0	0	1.21e-05	0	0	1.27e-05	6.87e-05	0	1.75e-05	2.85e-05	0	0	3.91e-05	0	3.34e-05	3.08e-05	0	0	1.32e-05	0	0	0	0
133	k__Bacteria;p__Actinobacteria;c__Actinobacteria;o__Actinomycetales;f__Sporichthyaceae;g__	0	8.18e-05	0	0	0	0	6.37e-05	0	0	6.99e-05	0	0	1.23e-05	0.00053446	3.83e-05	0	0	1.66e-05	1.85e-05	1.32e-05	1.41e-05	1.44e-05	2.74e-05	2.61e-05
134	k__Bacteria;p__Actinobacteria;c__Actinobacteria;o__Actinomycetales;f__Sporichthyaceae;g__Sporichthya	2.49e-05	1.36e-05	0	0	0	0	0	0	0	0	0	0	2.46e-05	0	0	1.67e-05	0	1.66e-05	0	0	0	2.87e-05	1.37e-05	2.61e-05
135	k__Bacteria;p__Actinobacteria;c__Actinobacteria;o__Actinomycetales;f__Streptomycetaceae;Other	1.24e-05	0.000149909	3.75e-05	0.00019308	0.00010211	2.58e-05	2.55e-05	1.37e-05	2.83e-05	0.000489579	0.000456719	0.00047367	4.92e-05	1.3e-05	3.83e-05	0	0.000123352	6.65e-05	0.000110762	5.29e-05	7.04e-05	1.44e-05	6.85e-05	0
136	k__Bacteria;p__Actinobacteria;c__Actinobacteria;o__Actinomycetales;f__Streptomycetaceae;g__	0.00131759	0.00109025	0.00245254	0.00158085	0.00136572	0.000477118	0.000598894	0.00107186	0.000395793	0.00505315	0.000670806	0.00042467	0.00133966	0.00044321	0.00072822	0.000434006	0.00309922	4.99e-05	0.00110762	0.00041002	0.000197155	0.000977138	0.0022893	0.000613898
137	k__Bacteria;p__Actinobacteria;c__Actinobacteria;o__Actinomycetales;f__Streptomycetaceae;g__Kitasatospora	0	0	0	0	0	0	0	0	0	0	0	0	0	0	2.56e-05	0	0	0	0	0	0	0	0	0
138	k__Bacteria;p__Actinobacteria;c__Actinobacteria;o__Actinomycetales;f__Streptomycetaceae;g__Streptacidiphilus	0.00576756	0.0104118	0.00536807	0.0135518	0.0066499	0.00401037	0.00244655	0.00336673	0.00534321	0.0489229	0.0251053	0.0272279	0.0083575	0.00286783	0.0055958	0.00422321	0.023699	0.00478962	0.0117224	0.00501283	0.00801296	0.00696929	0.00478423	0.00404911
139	k__Bacteria;p__Actinobacteria;c__Actinobacteria;o__Actinomycetales;f__Streptomycetaceae;g__Streptomyces	0.00198881	0.0015536	0.00112617	0.00202734	0.00200391	0.00116056	0.00211524	0.000920696	0.000565419	0.019216	0.00159852	0.00187835	0.0021877	0.00142088	0.00155865	0.000367236	0.00461028	0.000133045	0.00180912	0.00133587	0.000394311	0.0017531	0.000987004	0.00118861
140	k__Bacteria;p__Actinobacteria;c__Actinobacteria;o__Actinomycetales;f__Streptosporangiaceae;Other	2.49e-05	0	0	1.21e-05	6.38e-05	0	0	0	0	1.75e-05	0	0	0	3.91e-05	0	0	1.54e-05	0	0	0	0	4.31e-05	0	5.22e-05
141	k__Bacteria;p__Actinobacteria;c__Actinobacteria;o__Actinomycetales;f__Streptosporangiaceae;g__	0	2.73e-05	1.25e-05	0	0	0	0	0	1.41e-05	0	0	1.63e-05	2.46e-05	1.3e-05	0	5.01e-05	0	0	0	2.65e-05	1.41e-05	5.75e-05	0	0
142	k__Bacteria;p__Actinobacteria;c__Actinobacteria;o__Actinomycetales;f__Streptosporangiaceae;g__Nonomuraea	1.24e-05	2.73e-05	0	0	0	0	1.27e-05	0	0	0	0	1.63e-05	0	2.61e-05	0	0	0	0	0	0	0	4.31e-05	1.37e-05	3.92e-05
143	k__Bacteria;p__Actinobacteria;c__Actinobacteria;o__Actinomycetales;f__Streptosporangiaceae;g__Sphaerisporangium	1.24e-05	1.36e-05	0	0	0	0	0.000165652	1.37e-05	0	0	0	0	0	2.61e-05	0	0	0	0	0	0	0	2.87e-05	0	7.84e-05
144	k__Bacteria;p__Actinobacteria;c__Actinobacteria;o__Actinomycetales;f__Thermomonosporaceae;Other	0.00129273	0.00269836	0.00215223	0.00158085	0.000663714	0.00273376	0	0.000219868	8.48e-05	0.00386418	0.0013987	0.00130668	0.00190502	6.52e-05	0.000945409	0.000267081	0.000878884	0.000216198	0.000516891	0.000793588	0.000140825	4.31e-05	0.000397543	2.61e-05
145	k__Bacteria;p__Actinobacteria;c__Actinobacteria;o__Actinomycetales;f__Thermomonosporaceae;g__	0.000211311	0.000136281	5.01e-05	0.000434431	6.38e-05	5.16e-05	0	0	0	1.75e-05	0.000142725	0.000163335	2.46e-05	0.000273748	0.000166085	0.000116848	6.17e-05	4.99e-05	0.000129223	9.26e-05	0.000211238	0.000114957	6.85e-05	0.000300418
146	k__Bacteria;p__Actinobacteria;c__Actinobacteria;o__Actinomycetales;f__Thermomonosporaceae;g__Actinoallomurus	0.000149161	0.000109025	3.75e-05	2.41e-05	1.28e-05	5.16e-05	0	5.5e-05	0	0.00017485	5.71e-05	4.9e-05	4.92e-05	2.61e-05	0.00015331	1.67e-05	0	1.66e-05	0	2.65e-05	0	8.62e-05	2.74e-05	0.000143678
147	k__Bacteria;p__Actinobacteria;c__Actinobacteria;o__Actinomycetales;f__Thermomonosporaceae;g__Actinocorallia	0	4.09e-05	0	0	7.66e-05	0	0	0	0	5.25e-05	0	0	0	2.61e-05	2.56e-05	0	3.08e-05	0	0	0	0	8.62e-05	0	0
148	k__Bacteria;p__Actinobacteria;c__Actinobacteria;o__Actinomycetales;f__Thermomonosporaceae;g__Actinomadura	9.94e-05	0	2.5e-05	6.03e-05	0	0	0	0	0	5.25e-05	0.000228359	3.27e-05	1.23e-05	0.000130356	0.000102206	3.34e-05	1.54e-05	0	5.54e-05	5.29e-05	1.41e-05	0.000359242	0	0.000431034
149	k__Bacteria;p__Actinobacteria;c__Actinobacteria;o__Bifidobacteriales;f__Bifidobacteriaceae;Other	3.73e-05	0	0	0	0	0	0	0	0	0	0	0	0	0	0	0	0	0	0	0	0	0	0	0
150	k__Bacteria;p__Actinobacteria;c__Actinobacteria;o__Micrococcales;f__;g__	1.24e-05	0	0	0	0	0	0.000841	1.37e-05	0	8.74e-05	0	0	0	0.000834278	1.28e-05	3.34e-05	0	0	0	0	0	0.000675375	0	0.000770637
151	k__Bacteria;p__Actinobacteria;c__KIST-JJY010;o__;f__;g__	0	0	0	0	1.28e-05	0	0	0	0	0	0	0	0	3.91e-05	5.11e-05	0	0	0	0	0	0	0	1.37e-05	1.31e-05
152	k__Bacteria;p__Actinobacteria;c__MB-A2-108;o__;f__;g__	0.000223741	0.000149909	0	0.000349958	0.00020422	3.87e-05	0.000407758	8.25e-05	9.89e-05	0	2.85e-05	9.8e-05	3.69e-05	6.52e-05	0.000102206	5.01e-05	7.71e-05	1.66e-05	5.54e-05	5.29e-05	5.63e-05	0.000100588	5.48e-05	6.53e-05
153	k__Bacteria;p__Actinobacteria;c__MB-A2-108;o__0319-7L14;f__;g__	0.00259789	0.000517866	0.000988526	0.00130329	0.00095728	0.00172794	0.00342771	0.00114056	0.000692638	0.00412645	0.000485264	0.000277669	0.00143798	0.00621798	0.00166085	0.00243711	0.00257498	9.98e-05	0.00166144	0.00124329	1.41e-05	0.0104324	0.00211109	0.0113898
154	k__Bacteria;p__Actinobacteria;c__OPB41;o__;f__;g__	2.49e-05	0	1.25e-05	1.21e-05	0	0	0.000165652	0	2.83e-05	3.5e-05	2.85e-05	0	0	0	0	0	4.63e-05	0	1.85e-05	6.61e-05	0	0	0	1.31e-05
155	k__Bacteria;p__Actinobacteria;c__Rubrobacteria;o__Rubrobacterales;f__Rubrobacteraceae;g__	0.000273462	0	0	0.000108608	7.66e-05	0	0.0028543	0.000439736	1.41e-05	6.99e-05	0	0	0.000184357	0.00784743	6.39e-05	0.000283773	0	0	1.85e-05	3.97e-05	1.41e-05	0.00599215	9.6e-05	0.007628
156	k__Bacteria;p__Actinobacteria;c__Rubrobacteria;o__Rubrobacterales;f__Rubrobacteraceae;g__Rubrobacter	0	0	2.5e-05	0	0	0	1.27e-05	5.5e-05	1.41e-05	5.25e-05	2.85e-05	0	0	9.12e-05	0	0	0	1.66e-05	1.85e-05	0	0	0	0	0
157	k__Bacteria;p__Actinobacteria;c__Thermoleophilia;o__;f__;g__	0	1.36e-05	1.25e-05	0	1.28e-05	0	3.82e-05	0	2.83e-05	1.75e-05	0	0	0	0	0	5.01e-05	0	0	0	0	0	2.87e-05	0	2.61e-05
158	k__Bacteria;p__Actinobacteria;c__Thermoleophilia;o__Gaiellales;f__;g__	0.000136731	8.18e-05	0.000112617	0.000325823	0.000165928	0.000206321	0.000293076	5.5e-05	5.65e-05	0.000332214	0.00017127	8.17e-05	0.000172066	0.000312854	0.000344947	0.000217003	0.000169609	3.33e-05	7.38e-05	0.000211623	0	0.000502939	0.000329001	0.000522466
159	k__Bacteria;p__Actinobacteria;c__Thermoleophilia;o__Gaiellales;f__AK1AB1_02E;g__	0	0	0	0	2.55e-05	2.58e-05	2.55e-05	0	0	0	0	0	0	0	0	0	0	0	0	0	0	4.31e-05	0	0
160	k__Bacteria;p__Actinobacteria;c__Thermoleophilia;o__Gaiellales;f__Gaiellaceae;g__	0.0191175	0.00894001	0.0138143	0.0109211	0.00616488	0.0137461	0.0130228	0.00955051	0.00395793	0.0531893	0.0119603	0.0106331	0.0164692	0.0245069	0.0164936	0.0121522	0.0113176	0.00272742	0.00971017	0.00933788	0.00184481	0.0400052	0.01852	0.0371212
161	k__Bacteria;p__Actinobacteria;c__Thermoleophilia;o__Solirubrobacterales;Other;Other	0	1.36e-05	1.25e-05	1.21e-05	1.28e-05	0	3.82e-05	0	0	1.75e-05	4.28e-05	0	0	2.61e-05	0	0	0	0	0	2.65e-05	0	2.87e-05	0	0
162	k__Bacteria;p__Actinobacteria;c__Thermoleophilia;o__Solirubrobacterales;f__;g__	0.00310752	0.00224863	0.00203962	0.00222043	0.00140401	0.00176662	0.00166926	0.00112682	0.000339251	0.00326969	0.00107044	0.00115968	0.00169608	0.00604852	0.00301509	0.000951475	0.00094056	0.00026609	0.000683035	0.000833267	0.000675961	0.00479947	0.00176838	0.00395768
163	k__Bacteria;p__Actinobacteria;c__Thermoleophilia;o__Solirubrobacterales;f__Conexibacteraceae;Other	2.49e-05	0	0	0	0	0	0	0	0	0	0	0	1.23e-05	0	0	0	0	0	0	0	0	0	1.37e-05	0
164	k__Bacteria;p__Actinobacteria;c__Thermoleophilia;o__Solirubrobacterales;f__Conexibacteraceae;g__	0.00159105	0.00389763	0.00262773	0.00277553	0.000816879	0.00180531	0.000152909	0.000522186	0.000339251	0.00398657	0.00178406	0.00272769	0.00195418	0.000469282	0.00206968	0.000400621	0.000678437	0.000665225	0.00090456	0.00142846	0.00132376	0.000172436	0.00100071	9.14e-05
165	k__Bacteria;p__Actinobacteria;c__Thermoleophilia;o__Solirubrobacterales;f__Conexibacteraceae;g__Conexibacter	0	0.000163537	0	2.41e-05	0	0	0	0	0	8.74e-05	0.00011418	0.000277669	1.23e-05	0	7.67e-05	5.01e-05	0	3.33e-05	1.85e-05	1.32e-05	2.82e-05	0	0	0
166	k__Bacteria;p__Actinobacteria;c__Thermoleophilia;o__Solirubrobacterales;f__Patulibacteraceae;g__	0.000248602	2.73e-05	0.000100104	0	6.38e-05	0.000103161	0.000152909	2.75e-05	0	0.000262274	0	0	0.000135195	0.000104285	6.39e-05	1.67e-05	0	0	3.69e-05	2.65e-05	0	0.000158066	2.74e-05	0.000208986
167	k__Bacteria;p__Actinobacteria;c__Thermoleophilia;o__Solirubrobacterales;f__Solirubrobacteraceae;g__	0.000509633	0.000340702	0.000150156	9.65e-05	0.00030633	0.000322377	0.000777288	0.000164901	5.65e-05	0.000961673	2.85e-05	0	0.00028268	0.00268533	0.000204413	6.68e-05	7.71e-05	0	1.85e-05	0.000119038	0	0.000962768	0.000178209	0.000548589
168	k__Bacteria;p__Actinobacteria;c__Thermoleophilia;o__Solirubrobacterales;f__Solirubrobacteraceae;g__Solirubrobacter	4.97e-05	0	0	2.41e-05	1.28e-05	0	0	0	0	0.00013988	0	0	0	0.000104285	0	0	0	0	0	2.65e-05	0	0.000114957	0	0
169	k__Bacteria;p__Armatimonadetes;c__0319-6E2;o__;f__;g__	8.7e-05	0.000109025	6.26e-05	0.000120675	8.93e-05	1.29e-05	1.27e-05	2.75e-05	0	0.00010491	5.71e-05	6.53e-05	3.69e-05	1.3e-05	3.83e-05	0.000116848	6.17e-05	3.33e-05	3.69e-05	0	0	2.87e-05	2.74e-05	2.61e-05
170	k__Bacteria;p__Armatimonadetes;c__Armatimonadia;o__Armatimonadales;f__Armatimonadaceae;g__	0.000509633	0.000286189	0.000525545	0.000253418	0.000319093	0.000296587	0.000152909	0.000425994	0.000240303	0.000157365	0.000228359	0.000261335	8.6e-05	0.000143392	0.000178861	0.000116848	0.000277542	0.00024946	0.000110762	6.61e-05	0.000154908	0.000129327	4.11e-05	5.22e-05
171	k__Bacteria;p__Armatimonadetes;c__Armatimonadia;o__FW68;f__;g__	7.46e-05	0.000231677	0.000162669	0.00014481	0.00010211	9.03e-05	0	5.5e-05	4.24e-05	8.74e-05	0.000271177	0.000212335	0	0	8.94e-05	5.01e-05	0	0.00024946	7.38e-05	0.000238076	0.00022532	0	2.74e-05	0
172	k__Bacteria;p__Armatimonadetes;c__Chthonomonadetes;o__Chthonomonadales;f__Chthonomonadaceae;g__	0.00220012	0.00410205	0.00370384	0.00428397	0.00209325	0.00198584	0.000662606	0.00204752	0.00282709	0.0010491	0.0029544	0.00325036	0.000848041	0.000521424	0.00146922	0.00180279	0.00169609	0.00615333	0.00232601	0.0027511	0.00428109	0.00045983	0.00171355	0.000457158
173	k__Bacteria;p__Armatimonadetes;c__Chthonomonadetes;o__Chthonomonadales;f__Chthonomonadaceae;g__Chthonomonas	0	0	0	0	0	0	5.1e-05	0	0	0	0	0	0	2.61e-05	0	0	0	0	0	0	0	0	0	0
174	k__Bacteria;p__Armatimonadetes;c__Chthonomonadetes;o__SJA-22;f__;g__	0.00207582	0.00091308	0.00223982	0.00187047	0.00284631	0.00272086	0.00122327	0.00184139	0.00245957	0.00143377	0.00268322	0.00186202	0.000798879	0.000573566	0.000459929	0.00285442	0.00388559	0.00119741	0.00223371	0.00197074	0.00139417	0.000646635	0.00281022	0.000835946
175	k__Bacteria;p__Armatimonadetes;c__MD2902-B50;o__;f__;g__	0	0	0	0	0	0	6.37e-05	0	0	0	0	0	0	0	0	0	0	0	0	0	0	0	0	0
176	k__Bacteria;p__Armatimonadetes;c__OPB50;o__;f__;g__	3.73e-05	1.36e-05	8.76e-05	6.03e-05	0	0	0	0.000151159	5.65e-05	0	0	0	1.23e-05	0	0	0	0	1.66e-05	0	1.32e-05	2.82e-05	0	0	1.31e-05
177	k__Bacteria;p__Armatimonadetes;c__SHA-37;o__;f__;g__	0	0	0	0	0	0	2.55e-05	0	0	0	0	0	0	0	0	0	0	0	0	0	0	0	0	0
178	k__Bacteria;p__Armatimonadetes;c__SJA-176;o__;f__;g__	0	0	0	2.41e-05	1.28e-05	0	0	1.37e-05	0	0	0	0	0	0	0	0	0	0	0	1.32e-05	0	0	8.23e-05	0
179	k__Bacteria;p__Armatimonadetes;c__SJA-176;o__GAB-B06;f__;g__	0	1.36e-05	0	2.41e-05	6.38e-05	0	6.37e-05	0	1.41e-05	0	0	0	0	2.61e-05	1.28e-05	3.34e-05	3.08e-05	4.99e-05	1.85e-05	0	0	1.44e-05	1.37e-05	1.31e-05
180	k__Bacteria;p__Armatimonadetes;c__SJA-176;o__RB046;f__;g__	0	2.73e-05	0	0	0.00010211	0	3.82e-05	1.37e-05	0	5.25e-05	0	1.63e-05	0	0.000104285	2.56e-05	0.000100155	0	0	5.54e-05	3.97e-05	0	2.87e-05	2.74e-05	1.31e-05
181	k__Bacteria;p__Armatimonadetes;c__[Fimbriimonadia];o__[Fimbriimonadales];f__[Fimbriimonadaceae];g__	1.24e-05	0	0	1.21e-05	3.83e-05	0	0	0	1.41e-05	0.000122395	2.85e-05	0	2.46e-05	0	0	0	1.54e-05	3.33e-05	0	5.29e-05	2.82e-05	1.44e-05	4.11e-05	5.22e-05
182	k__Bacteria;p__Armatimonadetes;c__[Fimbriimonadia];o__[Fimbriimonadales];f__[Fimbriimonadaceae];g__Fimbriimonas	0.000211311	0.000109025	0.00012513	8.45e-05	0.00010211	5.16e-05	1.27e-05	6.87e-05	8.48e-05	8.74e-05	0.000356812	0.000277669	7.37e-05	0	3.83e-05	0.000300466	0.000123352	0.000349243	0.000184604	0.00022485	0.000295733	1.44e-05	0.000137084	1.31e-05
183	k__Bacteria;p__BHI80-139;c__;o__;f__;g__	3.73e-05	1.36e-05	3.75e-05	0	3.83e-05	2.58e-05	6.37e-05	8.25e-05	0	5.25e-05	7.14e-05	0	1.23e-05	0	0	1.67e-05	0	1.66e-05	5.54e-05	0	1.41e-05	4.31e-05	2.74e-05	3.92e-05
184	k__Bacteria;p__BRC1;c__NPL-UPA2;o__;f__;g__	0	0	0	0	0	0	3.82e-05	0	0	0	0	0	0	1.3e-05	0	1.67e-05	0	0	0	0	0	0	0	0
185	k__Bacteria;p__BRC1;c__PRR-11;o__;f__;g__	0.000298322	0.000177165	3.75e-05	3.62e-05	0.000433967	0.000232111	0.000904712	0.000384769	0.00031098	0.000279759	0.00011418	0.000163335	0.000110614	0.000547495	5.11e-05	0.000734472	0.000231285	8.32e-05	0.000276906	0.000211623	0	0.000747223	0.000315293	0.000849007
186	k__Bacteria;p__Bacteroidetes;c__;o__;f__;g__	0	0	0	0	0	0	8.92e-05	0	0	0	0	0	0	6.52e-05	0	0	0	0	0	0	0	0	2.74e-05	0
187	k__Bacteria;p__Bacteroidetes;c__At12OctB3;o__;f__;g__	2.49e-05	0.000163537	7.51e-05	4.83e-05	8.93e-05	0.000167636	0.000305818	0.000302318	0.000141355	0	0.000142725	0.000130668	4.92e-05	6.52e-05	3.83e-05	5.01e-05	6.17e-05	0.000116414	1.85e-05	5.29e-05	5.63e-05	4.31e-05	6.85e-05	6.53e-05
188	k__Bacteria;p__Bacteroidetes;c__Bacteroidia;o__Bacteroidales;f__;g__	4.97e-05	0	1.25e-05	2.41e-05	0.00010211	3.87e-05	0.000815515	6.87e-05	0.000169626	0	0.000128452	3.27e-05	0	0.000143392	2.56e-05	0.000217003	7.71e-05	3.33e-05	3.69e-05	0.000343888	0	0.000114957	0.000150792	0.000195925
189	k__Bacteria;p__Bacteroidetes;c__Bacteroidia;o__Bacteroidales;f__BA008;g__	0	1.36e-05	1.25e-05	0	0	0	0	0	0	0	0	0	0	0	0	0	0	0	0	0	0	1.44e-05	0	0
190	k__Bacteria;p__Bacteroidetes;c__Bacteroidia;o__Bacteroidales;f__Bacteroidaceae;g__Bacteroides	0	0	1.25e-05	0	0	0	0	0	0	0	0	0	0	0	0	1.67e-05	0	0	0	0	0	0	0	0
191	k__Bacteria;p__Bacteroidetes;c__Bacteroidia;o__Bacteroidales;f__Marinilabiaceae;g__	0	1.36e-05	0	1.21e-05	0	0	1.27e-05	0	0	0	0	0	0	0	0	0	0	0	0	0	0	0	0	0
192	k__Bacteria;p__Bacteroidetes;c__Bacteroidia;o__Bacteroidales;f__Porphyromonadaceae;g__	0	0	0	1.21e-05	0	0	0	0	0	0	0	0	0	0	0	0	0	0	0	0	0	0	1.37e-05	0
193	k__Bacteria;p__Bacteroidetes;c__Bacteroidia;o__Bacteroidales;f__Porphyromonadaceae;g__Candidatus Azobacteroides	0	2.73e-05	0	0	0	0	0	0	0	0	0	3.27e-05	0	0	0	0	0	0	0	0	0	0	0	0
194	k__Bacteria;p__Bacteroidetes;c__Bacteroidia;o__Bacteroidales;f__Porphyromonadaceae;g__Paludibacter	0	1.36e-05	1.25e-05	0	2.55e-05	0	0	0	0	0	0	0	0	0	0	0	0	0	0	0	0	0	0	0
195	k__Bacteria;p__Bacteroidetes;c__Bacteroidia;o__Bacteroidales;f__Porphyromonadaceae;g__Tannerella	2.49e-05	0	0	0	0	0	0	0	0	0	0	0	0	0	0	0	0	0	0	0	0	0	0	0
196	k__Bacteria;p__Bacteroidetes;c__Bacteroidia;o__Bacteroidales;f__Rikenellaceae;g__	0	0	0	0	0	0	0	0	0	0	2.85e-05	0	0	0	0	0	0	0	0	0	0	5.75e-05	0	0
197	k__Bacteria;p__Bacteroidetes;c__Bacteroidia;o__Bacteroidales;f__SB-1;g__	2.49e-05	0	2.5e-05	0	0	0	5.1e-05	0	0	0	0	0	0	0	0	0	0	0	0	0	0	0	0	0
198	k__Bacteria;p__Bacteroidetes;c__Bacteroidia;o__Bacteroidales;f__p-2534-18B5;g__	0	0	0	0	0	0	0	0	0	0	0	3.27e-05	0	0	0	0	0	0	0	0	0	0	0	0
199	k__Bacteria;p__Bacteroidetes;c__Cytophagia;o__Cytophagales;f__;g__	0	0	6.26e-05	0	0	0	0	0	0	6.99e-05	0	0	0	1.3e-05	3.83e-05	0	0	0	0	0	0	0	0	2.61e-05
200	k__Bacteria;p__Bacteroidetes;c__Cytophagia;o__Cytophagales;f__Cytophagaceae;Other	0	4.09e-05	3.75e-05	1.21e-05	0	3.87e-05	1.27e-05	0	0	0	1.43e-05	0	0	0	7.67e-05	3.34e-05	1.54e-05	0	0	1.32e-05	0	0	0	0
201	k__Bacteria;p__Bacteroidetes;c__Cytophagia;o__Cytophagales;f__Cytophagaceae;g__	0.00553139	0.00158085	0.00220229	0.00143604	0.00313988	0.00291429	0.0137746	0.00553792	0.00490501	0.00652189	0.00333976	0.00377303	0.00174524	0.0154863	0.00348779	0.00868012	0.00306838	0.00217861	0.00267676	0.00218237	0.000309816	0.00464141	0.00231672	0.00404911
202	k__Bacteria;p__Bacteroidetes;c__Cytophagia;o__Cytophagales;f__Cytophagaceae;g__Adhaeribacter	0.000335612	5.45e-05	0.000212721	3.62e-05	0.000191456	7.74e-05	0.00089197	0.000659603	0.000296845	1.75e-05	0	0	0.000159776	0.000729994	2.56e-05	0.000233696	0.00015419	0	3.69e-05	6.61e-05	0	0.000172436	0.000109667	0.00023511
203	k__Bacteria;p__Bacteroidetes;c__Cytophagia;o__Cytophagales;f__Cytophagaceae;g__Cytophaga	0	0	2.5e-05	0	0	0	0	0	0	0	0	0	0	0	2.56e-05	1.67e-05	0	0	0	0	0	0	0	3.92e-05
204	k__Bacteria;p__Bacteroidetes;c__Cytophagia;o__Cytophagales;f__Cytophagaceae;g__Dyadobacter	3.73e-05	1.36e-05	2.5e-05	0	2.55e-05	6.45e-05	2.55e-05	0	0	0	0	0	0	0.00020857	1.28e-05	0	0	0	0	0	0	2.87e-05	0	0.000169801
205	k__Bacteria;p__Bacteroidetes;c__Cytophagia;o__Cytophagales;f__Cytophagaceae;g__Emticicia	0	0	0	0	2.55e-05	0	0	0	0	0	0	0	0	0	0	0	0	0	0	0	0	0	0	0
206	k__Bacteria;p__Bacteroidetes;c__Cytophagia;o__Cytophagales;f__Cytophagaceae;g__Hymenobacter	3.73e-05	0	0	0	0	0	0	0	0	0	0	0	0	0	0	0	0	0	0	0	0	2.87e-05	0	0
207	k__Bacteria;p__Bacteroidetes;c__Cytophagia;o__Cytophagales;f__Cytophagaceae;g__Spirosoma	1.24e-05	2.73e-05	0	0	2.55e-05	0	0	0	0	3.5e-05	0	0	0	2.61e-05	5.11e-05	0	0	0	0	0	0	0	0	0
208	k__Bacteria;p__Bacteroidetes;c__Cytophagia;o__Cytophagales;f__Cytophagaceae;g__Sporocytophaga	0.000745805	0.000204421	0.000300312	7.24e-05	0.000268038	0.000219216	0.000586152	0.000192384	0.000226168	0.00017485	4.28e-05	9.8e-05	0.000762008	0.00032589	0.000217189	0.00020031	0.000370056	0.000133045	5.54e-05	0.000238076	4.22e-05	0.000114957	0.000150792	6.53e-05
209	k__Bacteria;p__Bacteroidetes;c__Cytophagia;o__Cytophagales;f__Flammeovirgaceae;g__Roseivirga	0	0	1.25e-05	0	2.55e-05	0	0	0	0	0	0	0	0	0	0	0	0	0	0	0	0	0	0	0
210	k__Bacteria;p__Bacteroidetes;c__Cytophagia;o__Cytophagales;f__[Amoebophilaceae];g__	2.49e-05	0	2.5e-05	7.24e-05	0	0	0	0	1.41e-05	0	0	0	0	0	0	0	0	0	0	0	2.82e-05	0	9.6e-05	0
211	k__Bacteria;p__Bacteroidetes;c__Cytophagia;o__Cytophagales;f__[Amoebophilaceae];g__SC3-56	0	0	3.75e-05	0	0	0	0	0	4.24e-05	0	0	0	0	0	0	0	0	0	0	0	0	0	0	0
212	k__Bacteria;p__Bacteroidetes;c__Flavobacteriia;o__Flavobacteriales;f__Cryomorphaceae;Other	0	0	2.5e-05	1.21e-05	0	0	0	0	0	0	0	1.63e-05	0	0	0	0	1.54e-05	1.66e-05	0	0	0	0	4.11e-05	2.61e-05
213	k__Bacteria;p__Bacteroidetes;c__Flavobacteriia;o__Flavobacteriales;f__Cryomorphaceae;g__	0.000273462	1.36e-05	2.5e-05	0	1.28e-05	0	0.000165652	4.12e-05	0	3.5e-05	5.71e-05	1.63e-05	4.92e-05	0.000573566	1.28e-05	5.01e-05	9.25e-05	0	0	0	0	0.000244284	8.23e-05	0.000143678
214	k__Bacteria;p__Bacteroidetes;c__Flavobacteriia;o__Flavobacteriales;f__Cryomorphaceae;g__Fluviicola	0	0	0	0	8.93e-05	0	0.000127424	0	0.0059369	0	0	0	0	5.21e-05	0	0	0	0	0	0	0	0	0	0.000117555
215	k__Bacteria;p__Bacteroidetes;c__Flavobacteriia;o__Flavobacteriales;f__Flavobacteriaceae;g__	6.22e-05	0	0	0	0	0	0	4.12e-05	0.0364695	1.75e-05	8.56e-05	0	0.000159776	0	0	0	0	0	1.85e-05	0	2.82e-05	0	0	0
216	k__Bacteria;p__Bacteroidetes;c__Flavobacteriia;o__Flavobacteriales;f__Flavobacteriaceae;g__Arenibacter	1.24e-05	0	0	0	0	0	0	0	0	1.75e-05	0	0	0	0	0	0	0	0	0	0	1.41e-05	0	0	0
217	k__Bacteria;p__Bacteroidetes;c__Flavobacteriia;o__Flavobacteriales;f__Flavobacteriaceae;g__Flavobacterium	0.00201367	0.000804056	0.00228988	0.000651647	0.00211878	0.00176662	0.00587426	0.00423246	0.00507464	0.000944188	0.000499536	0.00114334	0.00106927	0.00178588	0.00178861	0.00485753	0.00141855	0.0053717	0.00193834	0.00448377	0.000295733	0.00206923	0.00159017	0.0021813
218	k__Bacteria;p__Bacteroidetes;c__Flavobacteriia;o__Flavobacteriales;f__[Weeksellaceae];g__Chryseobacterium	0.000285892	0.000272561	0.000150156	0	0.00805391	6.45e-05	0	4.12e-05	0.0129198	0.000489579	0	0	0.000479327	7.82e-05	5.11e-05	0	0	6.65e-05	7.38e-05	0	1.41e-05	1.44e-05	0	3.92e-05
219	k__Bacteria;p__Bacteroidetes;c__Flavobacteriia;o__Flavobacteriales;f__[Weeksellaceae];g__Elizabethkingia	0.000111871	0.00049061	0.000150156	6.03e-05	0	2.58e-05	2.55e-05	5.5e-05	0	1.75e-05	0.00017127	8.17e-05	0.000122904	0	2.56e-05	3.34e-05	0	3.33e-05	3.69e-05	2.65e-05	5.63e-05	2.87e-05	4.11e-05	0
220	k__Bacteria;p__Bacteroidetes;c__SM1A07;o__;f__;g__	0	0	0	0	0	0	5.1e-05	0	0	0	0	0	0	0	0	0	0	0	0	0	0	0	0	0
221	k__Bacteria;p__Bacteroidetes;c__Sphingobacteriia;o__Sphingobacteriales;f__;g__	0.00510876	0.00118564	0.00147653	0.00104988	0.00266762	0.00174084	0.00448533	0.00537302	0.00387312	0.00409148	0.00228359	0.00228669	0.000786589	0.0078344	0.00185249	0.00767857	0.00402436	0.00322634	0.00219679	0.0024469	0.001366	0.00780273	0.00348193	0.00843783
222	k__Bacteria;p__Bacteroidetes;c__Sphingobacteriia;o__Sphingobacteriales;f__Sphingobacteriaceae;Other	0	0	0	0	0	0	3.82e-05	0	0	0	0	0	0	0	0	0	0	0	0	0	0	0	0	0
223	k__Bacteria;p__Bacteroidetes;c__Sphingobacteriia;o__Sphingobacteriales;f__Sphingobacteriaceae;g__	0.00253574	0.00122653	0.00181438	0.000953335	0.00353555	0.000399747	0.000535182	0.000659603	0.00228995	0.000769338	0.00162706	0.00267869	0.00422791	0.000351961	0.00149477	0.00103494	0.0012952	0.0026609	0.000719956	0.000912626	0.0031404	0.000186806	0.000219334	0.00031348
224	k__Bacteria;p__Bacteroidetes;c__Sphingobacteriia;o__Sphingobacteriales;f__Sphingobacteriaceae;g__Mucilaginibacter	4.97e-05	0	0.000175182	0	0.000127637	0.000128951	0	0	0	0	0	0	0	0	2.56e-05	0	0.00015419	0	0	0	0	0	0	0
225	k__Bacteria;p__Bacteroidetes;c__Sphingobacteriia;o__Sphingobacteriales;f__Sphingobacteriaceae;g__Pedobacter	0.000111871	1.36e-05	3.75e-05	1.21e-05	0.000255275	2.58e-05	1.27e-05	0	0.00660127	1.75e-05	8.56e-05	3.27e-05	4.92e-05	7.82e-05	2.56e-05	0	0	1.66e-05	0	0	2.82e-05	2.87e-05	0	0
226	k__Bacteria;p__Bacteroidetes;c__Sphingobacteriia;o__Sphingobacteriales;f__Sphingobacteriaceae;g__Sphingobacterium	2.49e-05	0.000218049	2.5e-05	0	0.0027442	6.45e-05	0	0.000123676	0.0513118	0	0	0	0.00028268	0	0	1.67e-05	1.54e-05	4.99e-05	1.85e-05	2.65e-05	0	5.75e-05	0.000205626	9.14e-05
227	k__Bacteria;p__Bacteroidetes;c__VC2_1_Bac22;o__;f__;g__	6.22e-05	2.73e-05	6.26e-05	0	3.83e-05	6.45e-05	0.000267591	6.87e-05	0	5.25e-05	2.85e-05	0	3.69e-05	0.000286783	5.11e-05	1.67e-05	7.71e-05	0	0	0	0	0.000143697	2.74e-05	5.22e-05
228	k__Bacteria;p__Bacteroidetes;c__[Saprospirae];o__[Saprospirales];f__;g__	0.000335612	0.000190793	0.000175182	0.000108608	0.00010211	0.000154741	0.000242106	0.000137417	0.000197897	0.000349699	0.000585171	0.000718672	0.000196647	0.000247676	0.00015331	0.000817934	0.000323799	0.000848162	0.000387668	0.000357115	0.000690044	2.87e-05	0.000287876	0.00023511
229	k__Bacteria;p__Bacteroidetes;c__[Saprospirae];o__[Saprospirales];f__Chitinophagaceae;Other	0.00121815	8.18e-05	7.51e-05	0	2.55e-05	0	0	8.25e-05	0	0.00013988	0	0	1.23e-05	2.61e-05	1.28e-05	0	7.71e-05	4.99e-05	0	0	0	2.87e-05	1.37e-05	9.14e-05
230	k__Bacteria;p__Bacteroidetes;c__[Saprospirae];o__[Saprospirales];f__Chitinophagaceae;g__	0.0484897	0.0251574	0.0332345	0.0281656	0.0382274	0.040181	0.0314101	0.0335573	0.0295007	0.023255	0.019853	0.0211682	0.0531685	0.0481014	0.0350696	0.0456541	0.0314394	0.028638	0.0201218	0.0417295	0.0165047	0.0356512	0.0277458	0.0328631
231	k__Bacteria;p__Bacteroidetes;c__[Saprospirae];o__[Saprospirales];f__Chitinophagaceae;g__Chitinophaga	0.0061156	0.000109025	0.000488006	3.62e-05	0.00132743	0.000283692	0.000101939	0.000274835	0.000579554	6.99e-05	0.000442446	0.000343003	0.000208938	0.000625709	0.000166085	0.000233696	0.000724694	0.000116414	0.000664574	0.000740682	0.000732291	0.000502939	0.000836212	0.00120167
232	k__Bacteria;p__Bacteroidetes;c__[Saprospirae];o__[Saprospirales];f__Chitinophagaceae;g__Flavihumibacter	7.46e-05	4.09e-05	0.000100104	3.62e-05	0.000446731	0.000257901	0.00721221	0.000797021	0.000508877	3.5e-05	1.43e-05	0	0.000934074	0.00165552	0.000421601	0.000901397	0.000493408	1.66e-05	0.000203064	0.000290982	0	0.000819071	0.000589461	0.000496343
233	k__Bacteria;p__Bacteroidetes;c__[Saprospirae];o__[Saprospirales];f__Chitinophagaceae;g__Flavisolibacter	0.00121815	0.000545123	0.000538058	0.000820592	0.000906225	0.00119924	0.00192411	0.000769537	0.000579554	0.000279759	9.99e-05	0.000539004	0.00222457	0.00129052	0.000804875	0.000634317	0.000663018	0.000133045	0.000332287	0.00130942	0	0.000833441	0.000479794	0.000222048
234	k__Bacteria;p__Bacteroidetes;c__[Saprospirae];o__[Saprospirales];f__Chitinophagaceae;g__Niabella	9.94e-05	0	0	0	0	0	0	0	0	0	2.85e-05	0	2.46e-05	0	0	0	0	0	0	0	2.82e-05	4.31e-05	0	0
235	k__Bacteria;p__Bacteroidetes;c__[Saprospirae];o__[Saprospirales];f__Chitinophagaceae;g__Niastella	0.000335612	0	7.51e-05	9.65e-05	0.000497785	3.87e-05	0.000496955	0.000563411	0.00015549	0.000332214	0.00011418	9.8e-05	3.69e-05	0.000299819	0.000166085	0.000267081	0.000323799	3.33e-05	0.000332287	0.00022485	4.22e-05	0.000316133	0.000329001	0.000457158
236	k__Bacteria;p__Bacteroidetes;c__[Saprospirae];o__[Saprospirales];f__Chitinophagaceae;g__Sediminibacterium	0.000124301	0.000122653	2.5e-05	3.62e-05	0.000229747	0	7.65e-05	1.37e-05	2.83e-05	0	5.71e-05	0	4.92e-05	5.21e-05	6.39e-05	0.000100155	0.000107933	0.000216198	0	2.65e-05	4.22e-05	0.000201175	0	6.53e-05
237	k__Bacteria;p__Bacteroidetes;c__[Saprospirae];o__[Saprospirales];f__Chitinophagaceae;g__Segetibacter	0	5.45e-05	0	2.41e-05	0	0	0	0	2.83e-05	5.25e-05	1.43e-05	4.9e-05	0	0	0	0	0	0.000232829	1.85e-05	1.32e-05	2.82e-05	0	0	0
238	k__Bacteria;p__Bacteroidetes;c__[Saprospirae];o__[Saprospirales];f__Chitinophagaceae;g__Terrimonas	0	0	1.25e-05	0	0	0	0	0	0	0	0	0	0	9.12e-05	0	0	0	0	0	0	0	0	0	0
239	k__Bacteria;p__Bacteroidetes;c__[Saprospirae];o__[Saprospirales];f__Saprospiraceae;g__	0.000372902	1.36e-05	2.5e-05	0	3.83e-05	6.45e-05	0.00777288	0.000192384	0.000197897	0.000856763	1.43e-05	1.63e-05	2.46e-05	0.00422353	6.39e-05	0.000267081	0.000107933	3.33e-05	3.69e-05	5.29e-05	0	0.00179621	2.74e-05	0.00101881
240	k__Bacteria;p__Bacteroidetes;c__[Saprospirae];o__[Saprospirales];f__Saprospiraceae;g__Haliscomenobacter	0	0	0	0	0	0	0	0	0	0	0	0	0	0	0	0	0	0	0	0	0	0	4.11e-05	0
241	k__Bacteria;p__Chlamydiae;c__Chlamydiia;o__;f__;g__	0	0	8.76e-05	0	3.83e-05	5.16e-05	0.000101939	6.87e-05	0	3.5e-05	2.85e-05	0	2.46e-05	0	2.56e-05	0.000100155	1.54e-05	4.99e-05	0	3.97e-05	2.82e-05	0	0	7.84e-05
242	k__Bacteria;p__Chlamydiae;c__Chlamydiia;o__Chlamydiales;Other;Other	0	0	1.25e-05	0	0	0	0	2.75e-05	4.24e-05	0	1.43e-05	0	0	0	0	0	0	0	0	0	0	0	0	0
243	k__Bacteria;p__Chlamydiae;c__Chlamydiia;o__Chlamydiales;f__;g__	0.000546924	0.000109025	0.000325338	0.000205148	0.000268038	0.000103161	0.000573409	0.000687087	0.000325116	0.000297244	0.000413901	0.000555338	6.15e-05	0.00011732	0.000281068	0.000500776	0.000508827	0.000332613	0.000184604	0.000317435	0.000464723	0.000158066	0.000164501	0.000143678
244	k__Bacteria;p__Chlamydiae;c__Chlamydiia;o__Chlamydiales;f__Chlamydiaceae;g__	0	0	0	0	0	0	0	0	0	0	0	0	0	0	0	0	0	0	0	0	0	0	2.74e-05	0
245	k__Bacteria;p__Chlamydiae;c__Chlamydiia;o__Chlamydiales;f__Criblamydiaceae;g__	0	4.09e-05	0	0	0	0	0	0	0	0	0	0	0	3.91e-05	0	0	0	0	0	0	0	0	0	0
246	k__Bacteria;p__Chlamydiae;c__Chlamydiia;o__Chlamydiales;f__Parachlamydiaceae;Other	0.000149161	0.000258933	0.00012513	0.000168945	0.000165928	7.74e-05	0.000101939	0.000123676	0.000169626	0.00013988	0.000156997	6.53e-05	7.37e-05	0.000104285	0.000178861	8.35e-05	0.000138771	4.99e-05	0.000110762	0.00018517	4.22e-05	0.000100588	9.6e-05	7.84e-05
247	k__Bacteria;p__Chlamydiae;c__Chlamydiia;o__Chlamydiales;f__Parachlamydiaceae;g__	7.46e-05	0.000122653	6.26e-05	6.03e-05	7.66e-05	1.29e-05	2.55e-05	6.87e-05	2.83e-05	5.25e-05	2.85e-05	3.27e-05	6.15e-05	6.52e-05	0	0	0.000107933	0	0	3.97e-05	1.41e-05	8.62e-05	0.000164501	6.53e-05
248	k__Bacteria;p__Chlamydiae;c__Chlamydiia;o__Chlamydiales;f__Parachlamydiaceae;g__Candidatus Protochlamydia	2.49e-05	4.09e-05	1.25e-05	3.62e-05	0.00010211	2.58e-05	3.82e-05	4.12e-05	7.07e-05	6.99e-05	7.14e-05	1.63e-05	0	0.000156427	0.000102206	0	7.71e-05	4.99e-05	3.69e-05	1.32e-05	4.22e-05	7.18e-05	8.23e-05	0.000104493
249	k__Bacteria;p__Chlamydiae;c__Chlamydiia;o__Chlamydiales;f__Parachlamydiaceae;g__Parachlamydia	8.7e-05	1.36e-05	2.5e-05	0.000108608	8.93e-05	0	0	0	1.41e-05	3.5e-05	2.85e-05	6.53e-05	0	6.52e-05	0.000102206	5.01e-05	3.08e-05	0	0	7.94e-05	0	1.44e-05	6.85e-05	3.92e-05
250	k__Bacteria;p__Chlamydiae;c__Chlamydiia;o__Chlamydiales;f__Rhabdochlamydiaceae;g__Candidatus Rhabdochlamydia	0.000335612	0.000218049	0.00147653	0.000386161	0.000242511	0.000567383	0.000573409	0.000563411	0.000621961	0.000279759	0.000784985	0.00112701	0.000110614	5.21e-05	0.000434377	0.000868012	0.000555084	0.000615333	0.000387668	0.000211623	0.00109844	0.000172436	6.85e-05	0.000169801
251	k__Bacteria;p__Chlamydiae;c__Chlamydiia;o__Chlamydiales;f__Simkaniaceae;Other	0	0	0	0	0	2.58e-05	0	0	0	0	0	0	0	0	0	0	0	0	0	0	0	0	0	0
252	k__Bacteria;p__Chlamydiae;c__Chlamydiia;o__Chlamydiales;f__Waddliaceae;Other	1.24e-05	1.36e-05	0	0	0	0	0	0	0	0	2.85e-05	0	0	0	0	0	0	0	0	0	0	0	0	0
253	k__Bacteria;p__Chlorobi;c__;o__;f__;g__	0.000435053	0.000204421	0.000563084	0.000301688	0.000472258	0.000322377	0.000216621	0.000425994	0.000579554	0.000227305	0.000827803	0.000865674	0.000319552	0.00011732	0.000178861	0.00105163	0.000555084	0.00149676	0.000664574	0.00105812	0.000788621	0.00045983	0.000589461	0.000535528
254	k__Bacteria;p__Chlorobi;c__BSV26;o__A89;f__;g__	0	0	0	0	0	0	0	2.75e-05	2.83e-05	0	0	3.27e-05	0	0	0	1.67e-05	0	0	0	0	0	0	0	0
255	k__Bacteria;p__Chlorobi;c__BSV26;o__C20;f__;g__	0	0	0	0	0	0	0.000356788	0	0	0	0	0	0	0	0	0	0	0	0	0	0	0	0	0
256	k__Bacteria;p__Chlorobi;c__BSV26;o__PK329;f__;g__	0	0.000245305	0	0	0	0	0.00282882	0	5.65e-05	0	0	0	1.23e-05	0.0007691	0	8.35e-05	0	0	0	2.65e-05	0	0.00123579	4.11e-05	0.000822884
257	k__Bacteria;p__Chlorobi;c__Ignavibacteria;o__Ignavibacteriales;f__Ignavibacteriaceae;g__	0	0	0	0	0	0	0.000649864	0	0	0	0	0	3.69e-05	0.00011732	0	0	0	0	0	0	0	0	0	3.92e-05
258	k__Bacteria;p__Chlorobi;c__OPB56;o__;f__;g__	0	0	0	0	1.28e-05	1.29e-05	1.27e-05	0	0	6.99e-05	0	0	0	9.12e-05	2.56e-05	0	3.08e-05	0	0	0	0	7.18e-05	5.48e-05	9.14e-05
259	k__Bacteria;p__Chlorobi;c__SJA-28;o__;f__;g__	0	0.000149909	5.01e-05	1.21e-05	5.11e-05	0.000154741	0.000560667	0.000219868	0.00015549	3.5e-05	2.85e-05	0	7.37e-05	0.000808207	0	0.00091809	0.000200447	4.99e-05	0.000147683	2.65e-05	8.45e-05	0.00130764	0.000150792	0.00108412
260	k__Bacteria;p__Chloroflexi;Other;Other;Other;Other	0	0	0	0	0	0	0	0	0	1.75e-05	4.28e-05	0	0	0	0	0	0	0	0	0	0	0	0	0
261	k__Bacteria;p__Chloroflexi;c__;o__;f__;g__	6.22e-05	0	0	1.21e-05	0	1.29e-05	0.000293076	1.37e-05	2.83e-05	5.25e-05	0	0	0	0.00020857	0	0	1.54e-05	0	3.69e-05	1.32e-05	0	0.000114957	0	0.000208986
262	k__Bacteria;p__Chloroflexi;c__Anaerolineae;o__;f__;g__	1.24e-05	2.73e-05	0	0	3.83e-05	0	2.55e-05	0	2.83e-05	0	0	0	0	0.000143392	0	0	1.54e-05	0	0	1.32e-05	0	7.18e-05	0	1.31e-05
263	k__Bacteria;p__Chloroflexi;c__Anaerolineae;o__A31;f__;g__	0	6.81e-05	0.000538058	0.000156878	0.000165928	3.87e-05	5.1e-05	2.75e-05	0.000325116	1.75e-05	2.85e-05	8.17e-05	0.000135195	1.3e-05	5.11e-05	0.000267081	0.000370056	0.000149676	0.00046151	0.000211623	4.22e-05	0.000143697	0.000315293	9.14e-05
264	k__Bacteria;p__Chloroflexi;c__Anaerolineae;o__A31;f__S47;g__	0.000186451	0.000163537	0.000287799	0.000120675	0.000395676	0.000270797	0.000598894	0.000425994	0.000127219	0.00113652	0.000142725	0.000261335	0.000147485	0.00122535	0.000140534	0.000684394	0.000447151	3.33e-05	0.000424589	0.000251303	5.63e-05	0.00110647	0.000287876	0.00131923
265	k__Bacteria;p__Chloroflexi;c__Anaerolineae;o__Anaerolineales;f__Anaerolinaceae;g__Anaerolinea	0	0	0	0	2.55e-05	1.29e-05	0	0	0	1.75e-05	0	0	6.15e-05	2.61e-05	0	3.34e-05	0	0	0	2.65e-05	0	2.87e-05	0	1.31e-05
266	k__Bacteria;p__Chloroflexi;c__Anaerolineae;o__Ardenscatenales;f__Ardenscatenaceae;g__Ardenscatena	0	0	0	0	3.83e-05	0	0	0	0	0	0	0	0	5.21e-05	2.56e-05	0	0	0	0	0	0	0	0	0
267	k__Bacteria;p__Chloroflexi;c__Anaerolineae;o__CFB-26;f__;g__	1.24e-05	0	2.5e-05	1.21e-05	2.55e-05	0	0.000509697	4.12e-05	9.89e-05	0.00010491	4.28e-05	3.27e-05	0	0.000169463	3.83e-05	6.68e-05	3.08e-05	4.99e-05	9.23e-05	0	0	0.000100588	4.11e-05	5.22e-05
268	k__Bacteria;p__Chloroflexi;c__Anaerolineae;o__Caldilineales;f__Caldilineaceae;g__	0.000348042	0.000231677	0.000100104	0.000108608	0.00020422	5.16e-05	0.00119779	9.62e-05	5.65e-05	0.000419639	9.99e-05	3.27e-05	2.46e-05	0.00238551	0.000332171	0.00020031	0.000123352	0	5.54e-05	0.000119038	0	0.00116394	0.000150792	0.000862069
269	k__Bacteria;p__Chloroflexi;c__Anaerolineae;o__Caldilineales;f__Caldilineaceae;g__Caldilinea	6.22e-05	6.81e-05	2.5e-05	0	3.83e-05	2.58e-05	0.000267591	0	2.83e-05	0.00010491	0	0	0	0.00156427	0.000102206	5.01e-05	3.08e-05	0	0	0	0	0.000402351	0	0.000679206
270	k__Bacteria;p__Chloroflexi;c__Anaerolineae;o__GCA004;f__;g__	0	0	0	0	0	0	0	0	0	0	0	0	0	7.82e-05	0	0	0	0	0	0	0	0	2.74e-05	0
271	k__Bacteria;p__Chloroflexi;c__Anaerolineae;o__H39;f__;g__	1.24e-05	0	1.25e-05	0	0	1.29e-05	0	2.75e-05	7.07e-05	1.75e-05	1.43e-05	0	0	2.61e-05	0	0	0	1.66e-05	5.54e-05	0	0	2.87e-05	2.74e-05	2.61e-05
272	k__Bacteria;p__Chloroflexi;c__Anaerolineae;o__S0208;f__;g__	0.000422623	0.000299817	1.25e-05	2.41e-05	0.000229747	5.16e-05	0.00428145	0.000109934	9.89e-05	0.000577004	0	0	0	0.00994616	7.67e-05	1.67e-05	0.000231285	0	0.000129223	1.32e-05	0	0.00224167	6.85e-05	0.00282132
273	k__Bacteria;p__Chloroflexi;c__Anaerolineae;o__SBR1031;f__A4b;g__	0.000236172	0.000136281	2.5e-05	3.62e-05	0.000255275	5.16e-05	0.000675349	5.5e-05	0.000113084	0.000577004	5.71e-05	0.000212335	7.37e-05	0.00114713	2.56e-05	5.01e-05	0.00015419	4.99e-05	0.000166144	5.29e-05	0	0.000330503	0.000164501	0.000287356
274	k__Bacteria;p__Chloroflexi;c__Anaerolineae;o__SBR1031;f__SJA-101;g__	0	0	0	0	0	0	3.82e-05	0	0	0	0	0	0	0.00011732	0	0	0	0	0	0	0	0	0	3.92e-05
275	k__Bacteria;p__Chloroflexi;c__Anaerolineae;o__SBR1031;f__oc28;g__	0.000174021	0.000163537	0.000888422	0.000205148	0.000191456	0.000180531	0.000140167	0.000247351	0.00015549	0.000122395	0.000256904	0.000228668	0.000294971	3.91e-05	0.000166085	0.000267081	0.000215866	0.000116414	5.54e-05	0.000317435	0.000239403	2.87e-05	0.000191918	0.000104493
276	k__Bacteria;p__Chloroflexi;c__Anaerolineae;o__SHA-20;f__;g__	0	5.45e-05	0	0	1.28e-05	0	1.27e-05	0	0.000127219	1.75e-05	1.43e-05	0	0	2.61e-05	0	1.67e-05	0.000246704	6.65e-05	5.54e-05	0	2.82e-05	8.62e-05	8.23e-05	0.00039185
277	k__Bacteria;p__Chloroflexi;c__Anaerolineae;o__SJA-15;f__;g__	0	4.09e-05	5.01e-05	7.24e-05	0.000127637	0.000193426	3.82e-05	1.37e-05	2.83e-05	1.75e-05	1.43e-05	3.27e-05	6.15e-05	0.000130356	3.83e-05	0.000217003	6.17e-05	1.66e-05	5.54e-05	9.26e-05	0	0.000143697	2.74e-05	0.00015674
278	k__Bacteria;p__Chloroflexi;c__Anaerolineae;o__WCHB1-50;f__;g__	0	0	1.25e-05	0	0	0	0	0	0	1.75e-05	0	0	0	0	0	0	0	0	0	0	0	0	1.37e-05	0
279	k__Bacteria;p__Chloroflexi;c__Anaerolineae;o__envOPS12;f__;g__	1.24e-05	1.36e-05	7.51e-05	4.83e-05	0	1.29e-05	0.00036953	0	4.24e-05	8.74e-05	8.56e-05	8.17e-05	1.23e-05	0.000351961	0	0.000116848	6.17e-05	0	1.85e-05	0	5.63e-05	0.000186806	8.23e-05	0.00031348
280	k__Bacteria;p__Chloroflexi;c__Anaerolineae;o__pLW-97;f__;g__	0	0	0	0	2.55e-05	0	2.55e-05	0	4.24e-05	0	0	0	2.46e-05	0	0	5.01e-05	0	0	5.54e-05	2.65e-05	0	4.31e-05	1.37e-05	2.61e-05
281	k__Bacteria;p__Chloroflexi;c__C0119;o__;f__;g__	0.000646364	0.000286189	0.000500519	0.000337891	0.000446731	0.000361062	0.000267591	0.000357285	9.89e-05	0.000437124	4.28e-05	0.000114334	0.000467037	0.000729994	0.000408826	0.000150233	0.000447151	4.99e-05	0.000203064	0.0004497	0	0.000373612	0.000479794	0.000431034
282	k__Bacteria;p__Chloroflexi;c__Chloroflexi;o__Chloroflexales;Other;Other	0	0	0	0	0	0	0	0	0	0	0	0	0	6.52e-05	0	0	0	0	0	0	0	0	0	0
283	k__Bacteria;p__Chloroflexi;c__Chloroflexi;o__Chloroflexales;f__Chloroflexaceae;Other	0	0	0	0	0	0	0	0	0	0	0	0	0	3.91e-05	0	0	0	0	0	0	0	0	0	0
284	k__Bacteria;p__Chloroflexi;c__Chloroflexi;o__Chloroflexales;f__Chloroflexaceae;g__	2.49e-05	0	0	0	1.28e-05	0	0	0	0	0	0	0	0	0	0	0	0	0	0	0	0	0	0	0
285	k__Bacteria;p__Chloroflexi;c__Chloroflexi;o__Chloroflexales;f__Chloroflexaceae;g__Chloronema	0	0	0	0	0	0	0	0	0	0	0	0	0	5.21e-05	3.83e-05	0	0	0	0	0	0	0	0	0
286	k__Bacteria;p__Chloroflexi;c__Chloroflexi;o__Chloroflexales;f__FFCH7168;g__	0	0	0	0	2.55e-05	0	0	0	0	0	0	0	0	2.61e-05	0	0	0	0	0	0	0	0	0	0
287	k__Bacteria;p__Chloroflexi;c__Chloroflexi;o__Herpetosiphonales;f__;g__	0	0	0	0	0	0	5.1e-05	0	0	1.75e-05	0	0	0	0.00020857	1.28e-05	0	1.54e-05	0	0	0	0	2.87e-05	4.11e-05	1.31e-05
288	k__Bacteria;p__Chloroflexi;c__Chloroflexi;o__[Roseiflexales];Other;Other	0	0	8.76e-05	0	0	0	0	0	0	0	0	0	0	0	0	0	0	0	0	0	0	4.31e-05	0	0
289	k__Bacteria;p__Chloroflexi;c__Chloroflexi;o__[Roseiflexales];f__;g__	0.000571784	0.000327074	0.00012513	7.24e-05	0.000165928	0.000270797	0.000866485	0.000192384	4.24e-05	0.000402154	2.85e-05	3.27e-05	0.000135195	0.00237248	0.000370498	0.000250388	0.000354637	3.33e-05	5.54e-05	9.26e-05	0	0.000948398	0.000191918	0.00144984
290	k__Bacteria;p__Chloroflexi;c__Chloroflexi;o__[Roseiflexales];f__[Kouleothrixaceae];g__	0.00111871	0.000313445	0.000362876	0.00014481	0.000408439	0.000412642	0.000993909	0.000302318	9.89e-05	0.000559519	8.56e-05	0.000179668	0.000221228	0.00286783	0.000306619	0.000383928	0.000200447	0	0.000110762	0.000171944	0	0.00235663	0.000548336	0.00282132
291	k__Bacteria;p__Chloroflexi;c__Chloroflexi;o__[Roseiflexales];f__[Kouleothrixaceae];g__Kouleothrix	1.24e-05	0	0	0	1.28e-05	0	0	0	0	0	0	0	0	0	0	0	0	0	0	0	0	0	0	3.92e-05
292	k__Bacteria;p__Chloroflexi;c__Dehalococcoidetes;o__;f__;g__	0	0	0	0	0	0	0	0	4.24e-05	0	0	0	0	0	0	0	0	0	0	0	0	2.87e-05	0	0
293	k__Bacteria;p__Chloroflexi;c__Dehalococcoidetes;o__Dehalococcoidales;Other;Other	0	0	0	0	1.28e-05	0	0	0	0	0	0	0	0	0	0	0	0	0	0	0	0	8.62e-05	0	5.22e-05
294	k__Bacteria;p__Chloroflexi;c__Dehalococcoidetes;o__Dehalococcoidales;f__;g__	0	0	0	0	3.83e-05	0	0.000178394	0	0	0	0	0	0	0	0	5.01e-05	0	0	0	0	0	5.75e-05	0	0.000182863
295	k__Bacteria;p__Chloroflexi;c__Dehalococcoidetes;o__Dehalococcoidales;f__Dehalococcoidaceae;g__	0	0	1.25e-05	0	7.66e-05	2.58e-05	6.37e-05	0	0	0	0	0	0	0	0	5.01e-05	1.54e-05	3.33e-05	0	0	0	0	1.37e-05	7.84e-05
296	k__Bacteria;p__Chloroflexi;c__Dehalococcoidetes;o__Dehalococcoidales;f__Dehalococcoidaceae;g__Dehalogenimonas	0	0	0	0	0	0	3.82e-05	0	0	0	0	0	0	0	0	0	0	0	1.85e-05	0	0	1.44e-05	0	0
297	k__Bacteria;p__Chloroflexi;c__Dehalococcoidetes;o__GIF9;f__;g__	0	0	0	0	0	0	1.27e-05	0	0	0	0	0	0	0	0	0	0	0	1.85e-05	0	0	0	0	0
298	k__Bacteria;p__Chloroflexi;c__Ellin6529;o__;f__;g__	0.00285892	0.00143095	0.00117622	0.0013757	0.00148059	0.00150872	0.00643492	0.00189636	0.000947077	0.00552525	0.00105616	0.000947341	0.000762008	0.00694798	0.00204413	0.00248719	0.0022666	0.000332613	0.00131069	0.000965532	8.45e-05	0.00550359	0.00161759	0.00472832
299	k__Bacteria;p__Chloroflexi;c__Gitt-GS-136;o__;f__;g__	0.000149161	0	0	1.21e-05	0	0	0.00244655	2.75e-05	2.83e-05	0	0	0	0	0.00140785	2.56e-05	8.35e-05	0	0	0	0	0	0.00156629	1.37e-05	0.000744514
300	k__Bacteria;p__Chloroflexi;c__Ktedonobacteria;Other;Other;Other	2.49e-05	2.73e-05	2.5e-05	3.62e-05	0	2.58e-05	0	0	0	0	0	4.9e-05	0	0	2.56e-05	3.34e-05	4.63e-05	3.33e-05	0.000387668	7.94e-05	0	0	1.37e-05	0
301	k__Bacteria;p__Chloroflexi;c__Ktedonobacteria;o__;f__;g__	0.000994406	0.00124015	0.00155161	0.00119469	0.00075306	0.0013024	8.92e-05	0.000783279	0.00148423	0.00141628	0.00366802	0.00316869	0.00148714	6.52e-05	0.00208245	0.00210326	0.000801789	0.00232829	0.00227063	0.0017988	0.00363329	0.000143697	0.00187805	0.000222048
302	k__Bacteria;p__Chloroflexi;c__Ktedonobacteria;o__B12-WMSP1;f__;g__	0.000236172	0.00091308	0.000650675	0.00106194	0.000459494	0.000464223	0	6.87e-05	0.000282709	0.00010491	0.000313994	0.000228668	0.000528489	5.21e-05	0.00024274	0.000267081	0.00143397	0.000216198	0.00140299	0.000502606	0.000577383	1.44e-05	0.000178209	1.31e-05
303	k__Bacteria;p__Chloroflexi;c__Ktedonobacteria;o__JG30-KF-AS9;f__;g__	0.0015289	0.00314808	0.00226485	0.00295655	0.00104663	0.00199874	0.000203879	0.00233609	0.00166799	0.000577004	0.00255477	0.00228669	0.00109385	1.3e-05	0.0032706	0.00138548	0.00111017	0.00307667	0.00166144	0.0016004	0.00335164	0.00044546	0.00272797	0.000378788
304	k__Bacteria;p__Chloroflexi;c__Ktedonobacteria;o__Ktedonobacterales;f__Ktedonobacteraceae;Other	0.00369173	0.00561476	0.00295306	0.00392195	0.00211878	0.00359772	0	0.000453477	0.00031098	0.00166107	0.00278313	0.00222135	0.0101273	3.91e-05	0.00380719	0.00123525	0.00311464	9.98e-05	0.00371054	0.00382245	0.000323898	0.00043109	0.00108296	0.000470219
305	k__Bacteria;p__Chloroflexi;c__Ktedonobacteria;o__Ktedonobacterales;f__Ktedonobacteraceae;g__	0.00883779	0.0200333	0.00837118	0.0116693	0.00587132	0.0081239	0.000203879	0.00167649	0.00278469	0.00437124	0.00907728	0.00625572	0.0116022	0.00053446	0.0103484	0.00288781	0.00633721	0.00299351	0.00910098	0.00756554	0.00416843	0.000804702	0.00742995	0.001907
306	k__Bacteria;p__Chloroflexi;c__Ktedonobacteria;o__Ktedonobacterales;f__Ktedonobacteraceae;g__FFCH10602	0.0185333	0.0142413	0.0179061	0.0159171	0.00811773	0.0219345	0.00717398	0.00917948	0.00421237	0.00552525	0.0106187	0.0102901	0.0246301	0.0046146	0.00560858	0.00472399	0.0215712	0.00545485	0.0113531	0.00957596	0.0144346	0.00125016	0.00157646	0.000796761
307	k__Bacteria;p__Chloroflexi;c__Ktedonobacteria;o__Thermogemmatisporales;f__Thermogemmatisporaceae;g__	0.0157613	0.0311129	0.0248758	0.0360578	0.020907	0.0337464	0.00140167	0.0128485	0.0272108	0.0113303	0.044473	0.0347413	0.0365149	0.00247676	0.0147177	0.021066	0.0680133	0.0181607	0.0858224	0.0280666	0.0258273	0.00408099	0.0235784	0.00167189
308	k__Bacteria;p__Chloroflexi;c__P2-11E;o__;f__;g__	1.24e-05	0	0	0	3.83e-05	0	0	9.62e-05	4.24e-05	0	1.43e-05	0	0	0	0	3.34e-05	0	0	3.69e-05	0	0	1.44e-05	0	5.22e-05
309	k__Bacteria;p__Chloroflexi;c__S085;o__;f__;g__	0.00246116	0.000872196	0.000650675	0.000651647	0.00107215	0.00110898	0.0114809	0.00063212	0.000621961	0.00129389	0.000713623	0.000522671	0.000970945	0.00641351	0.00157142	0.00208657	0.00205073	0.00051555	0.00131069	0.00173267	0.000295733	0.00359242	0.00139826	0.00384012
310	k__Bacteria;p__Chloroflexi;c__SAR202;o__;f__;g__	0	0	0	0	0	0	7.65e-05	1.37e-05	5.65e-05	0	4.28e-05	1.63e-05	0	5.21e-05	0	1.67e-05	0	3.33e-05	3.69e-05	0	4.22e-05	0	2.74e-05	5.22e-05
311	k__Bacteria;p__Chloroflexi;c__SHA-26;o__;f__;g__	1.24e-05	0	0	2.41e-05	1.28e-05	1.29e-05	0	0	0	0	0	0	1.23e-05	3.91e-05	0	1.67e-05	1.54e-05	0	0	0	0	0	1.37e-05	1.31e-05
312	k__Bacteria;p__Chloroflexi;c__TK10;o__;f__;g__	2.49e-05	4.09e-05	0	0	2.55e-05	0	0.000114682	0	0	1.75e-05	0	0	0	6.52e-05	0	0	0	0	0	0	0	0	0	0
313	k__Bacteria;p__Chloroflexi;c__TK10;o__AKYG885;Other;Other	0	0	0	0	0	0	2.55e-05	0	0	0	0	0	0	0	0	0	0	0	0	0	0	0	0	0
314	k__Bacteria;p__Chloroflexi;c__TK10;o__AKYG885;f__;g__	0	0	0	0	0	0	1.27e-05	0	0	0	0	0	0	2.61e-05	0	0	0	0	0	0	0	0	0	0
315	k__Bacteria;p__Chloroflexi;c__TK10;o__AKYG885;f__5B-12;g__	0.000770665	0.000149909	0	0.000108608	0.000165928	0.000502908	0.000624379	0.000247351	5.65e-05	8.74e-05	8.56e-05	3.27e-05	0.000516199	0.000834278	0.000255516	0.000450699	0.000169609	8.32e-05	7.38e-05	0.000145491	5.63e-05	0.000632266	0.000301585	0.000705329
316	k__Bacteria;p__Chloroflexi;c__TK10;o__AKYG885;f__Dolo_23;g__	0.000733375	0.000327074	0.00128884	0.000108608	7.66e-05	0.000373957	0.000229364	2.75e-05	2.83e-05	0.000542034	9.99e-05	8.17e-05	0.000245809	0.000404104	0.000255516	8.35e-05	7.71e-05	0	0.000110762	3.97e-05	0	0.000301763	0.000233043	0.000483281
317	k__Bacteria;p__Chloroflexi;c__TK10;o__B07_WMSP1;Other;Other	0	0	0	0	0	0	0	4.12e-05	0	0	0	0	0	0	0	0	0	0	0	0	0	0	0	0
318	k__Bacteria;p__Chloroflexi;c__TK10;o__B07_WMSP1;f__;g__	0.00349285	0.00332525	0.00211469	0.00382541	0.000880697	0.00217927	0.000140167	0.00114056	0.000636096	0.00132886	0.00172697	0.00173135	0.00148714	0.000378032	0.00217189	0.00098486	0.00172693	0.000881424	0.00156913	0.0013491	0.0017744	0.000761593	0.00152163	0.000888192
319	k__Bacteria;p__Chloroflexi;c__TK10;o__B07_WMSP1;f__FFCH4570;g__	0.00309509	0.00486522	0.00406672	0.00587689	0.00135296	0.00353325	0.000114682	0.000329802	0.000678503	0.00215065	0.00262613	0.00249902	0.00261787	0.000195534	0.00378164	0.000751164	0.00141855	0.00131382	0.00136607	0.00156072	0.00187298	0.000330503	0.0021248	0.000483281
320	k__Bacteria;p__Chloroflexi;c__TK17;o__;f__;g__	0.000335612	0.00091308	0.000625649	0.000711984	0.000140401	0.000361062	0.000344045	8.25e-05	0.00015549	0.000611974	0.000528081	0.000539004	0.000639103	0.000391068	0.000511032	0.00013354	0.000215866	0.000232829	0.000369208	0.000357115	0.000591466	0.000244284	0.000479794	0.000104493
321	k__Bacteria;p__Chloroflexi;c__TK17;o__mle1-48;f__;g__	0.000410193	2.73e-05	2.5e-05	6.03e-05	7.66e-05	3.87e-05	0.00115956	0.000137417	5.65e-05	0.00013988	4.28e-05	4.9e-05	1.23e-05	0.00256801	0.000102206	0.000350543	0.00015419	4.99e-05	0.000147683	6.61e-05	1.41e-05	0.000675375	0.000178209	0.000640021
322	k__Bacteria;p__Chloroflexi;c__Thermomicrobia;o__;f__;g__	0	2.73e-05	0	0	0	0	0	0	0	0	0	0	0	0	0	0	0	0	0	0	0	0	0	0
323	k__Bacteria;p__Chloroflexi;c__Thermomicrobia;o__AKYG1722;f__;g__	3.73e-05	0	0	0	0	0	0.000152909	0	0	0	0	0	0	0.00011732	0	0	0	0	0	0	0	5.75e-05	1.37e-05	0.000104493
324	k__Bacteria;p__Chloroflexi;c__Thermomicrobia;o__Ellin6537;f__;g__	0.000273462	0.000449726	0.000513032	0.000458566	0.000140401	0.000206321	0	0.000164901	0.00015549	0.000349699	0.000499536	0.00037567	0.000147485	0	0.00063879	0.000233696	0.000107933	3.33e-05	0.000147683	0.000198397	1.41e-05	0	0.00034271	9.14e-05
325	k__Bacteria;p__Chloroflexi;c__Thermomicrobia;o__JG30-KF-CM45;f__;g__	0.000298322	0.000149909	0.000112617	3.62e-05	0.00010211	5.16e-05	0.000993909	4.12e-05	0	0.000192335	1.43e-05	3.27e-05	3.69e-05	0.00217695	0.000166085	0.000100155	3.08e-05	0	3.69e-05	0	0	0.000689744	6.85e-05	0.000822884
326	k__Bacteria;p__Chloroflexi;c__Thermomicrobia;o__Sphaerobacterales;f__;g__	0	0	0	0	0	0	0	0	9.89e-05	0	0	0	4.92e-05	0	0	0	0	0	0	2.65e-05	0	0	0	0
327	k__Bacteria;p__Cyanobacteria;c__;o__;f__;g__	0	0	0	0	0	0	5.1e-05	0	0	0	0	0	0	0	0	0	0	0	0	0	0	0	0	0
328	k__Bacteria;p__Cyanobacteria;c__4C0d-2;o__MLE1-12;f__;g__	0.000944686	0.00130829	0.00176433	0.000494769	0.0011615	0.00117345	0.000242106	0.00094818	0.00122979	0.000996643	0.000585171	0.000490004	0.000663684	0.000247676	0.000664341	0.000617624	0.000555084	0.000947946	0.00047997	0.000264529	0.000633714	0.000316133	0.00076767	0.000744514
329	k__Bacteria;p__Cyanobacteria;c__4C0d-2;o__SM1D11;f__;g__	0.000186451	0	0.000162669	7.24e-05	0.000140401	0.000141846	6.37e-05	0.000151159	9.89e-05	1.75e-05	0	0	1.23e-05	0.00011732	8.94e-05	0	0	8.32e-05	3.69e-05	0	5.63e-05	4.31e-05	0	5.22e-05
330	k__Bacteria;p__Cyanobacteria;c__4C0d-2;o__YS2;f__;g__	0	0	0	0	0	0	0	0	0	0	0	3.27e-05	0	0	2.56e-05	5.01e-05	0	0	0	0	0	0	0	0
331	k__Bacteria;p__Cyanobacteria;c__Chloroplast;o__Chlorophyta;f__;g__	2.49e-05	0	5.01e-05	0	2.55e-05	0	0	0	0	0	0	0	0	0	0	0	3.08e-05	0	0	0	0	0	0	0
332	k__Bacteria;p__Cyanobacteria;c__Chloroplast;o__Chlorophyta;f__Chlamydomonadaceae;Other	0	1.36e-05	2.5e-05	0	0	0	0	0	0	0	0	0	0	0	0	0	0	0	0	0	0	0	0	0
333	k__Bacteria;p__Cyanobacteria;c__Chloroplast;o__Stramenopiles;f__;g__	0.000223741	0.000190793	0	0	8.93e-05	2.58e-05	0	0	0	0.000227305	0	0	2.46e-05	7.82e-05	6.39e-05	0	0.000169609	4.99e-05	0	0	0	1.44e-05	1.37e-05	2.61e-05
334	k__Bacteria;p__Cyanobacteria;c__Chloroplast;o__Streptophyta;f__;g__	0.000223741	0	0	0	8.93e-05	0.000141846	5.1e-05	2.75e-05	0.000127219	0.000122395	0.000156997	0.000147001	7.37e-05	0	5.11e-05	0.000217003	7.71e-05	1.66e-05	7.38e-05	0.000119038	7.04e-05	5.75e-05	8.23e-05	3.92e-05
335	k__Bacteria;p__Cyanobacteria;c__ML635J-21;o__;f__;g__	0.000124301	0	0	9.65e-05	6.38e-05	1.29e-05	1.27e-05	0	4.24e-05	0.00013988	8.56e-05	3.27e-05	2.46e-05	3.91e-05	1.28e-05	8.35e-05	9.25e-05	3.33e-05	1.85e-05	0	5.63e-05	4.31e-05	5.48e-05	2.61e-05
336	k__Bacteria;p__Cyanobacteria;c__Nostocophycideae;Other;Other;Other	0	0	0	0	0	0	3.82e-05	0	0	0	0	0	0	0	0	0	0	0	0	0	0	0	0	0
337	k__Bacteria;p__Cyanobacteria;c__Nostocophycideae;o__Nostocales;Other;Other	0	5.45e-05	2.5e-05	0	0	0	0	0	0	0	0	0	0	0	0	0	0	0	0	0	0	0	0	0
338	k__Bacteria;p__Cyanobacteria;c__Nostocophycideae;o__Nostocales;f__;g__	3.73e-05	0	1.25e-05	0	0	0	0	0	0	0	0	0	0	0.000104285	0	0	0	0	0	0	0	0	0	0
339	k__Bacteria;p__Cyanobacteria;c__Nostocophycideae;o__Nostocales;f__Nostocaceae;Other	2.49e-05	6.81e-05	2.5e-05	0	0	1.29e-05	0	0	0	0	0	0	0	5.21e-05	2.56e-05	0	0	0	0	0	0	0	0	0
340	k__Bacteria;p__Cyanobacteria;c__Nostocophycideae;o__Nostocales;f__Nostocaceae;g__	0	0	0	0	0	0	0	6.87e-05	0	0	0	0	0	3.91e-05	0	3.34e-05	4.63e-05	0	0	0	0	0	0	2.61e-05
341	k__Bacteria;p__Cyanobacteria;c__Nostocophycideae;o__Nostocales;f__Nostocaceae;g__Nostoc	0	0	0	0	0	0	0	0	0	0	0	0	0	0	3.83e-05	0	4.63e-05	0	0	0	0	0	0	0
342	k__Bacteria;p__Cyanobacteria;c__Oscillatoriophycideae;o__Chroococcales;f__Xenococcaceae;g__	0	0	0	1.21e-05	0	0	0	0	0	0	0	0	0	0	0	1.67e-05	0	0	0	0	0	0	0	0
343	k__Bacteria;p__Cyanobacteria;c__Synechococcophycideae;o__Pseudanabaenales;f__Pseudanabaenaceae;g__	2.49e-05	0	0	0	0	0	0	0	0	0	0	0	0	0	0	0	0	0	0	0	0	0	0	0
344	k__Bacteria;p__Cyanobacteria;c__Synechococcophycideae;o__Pseudanabaenales;f__Pseudanabaenaceae;g__Leptolyngbya	2.49e-05	0	0	0	2.55e-05	0	0	0	0	0	0	0	0	0	5.11e-05	0	9.25e-05	0	0	0	0	0	0	0
345	k__Bacteria;p__Cyanobacteria;c__Synechococcophycideae;o__Synechococcales;f__Acaryochloridaceae;g__Acaryochloris	0	0	0	0	0	0	0	0	0	0	0	0	0	2.61e-05	0	0	0	0	0	0	0	0	0	0
346	k__Bacteria;p__Elusimicrobia;c__;o__;f__;g__	3.73e-05	0	8.76e-05	0	1.28e-05	0	1.27e-05	0	5.65e-05	0	0	1.63e-05	0	0	0	3.34e-05	0.000107933	0.000133045	3.69e-05	1.32e-05	4.22e-05	2.87e-05	2.74e-05	0
347	k__Bacteria;p__Elusimicrobia;c__Elusimicrobia;o__Elusimicrobiales;f__;g__	0.000397763	0.000149909	0.000550571	0.000181013	0.000472258	0.000361062	0.000522439	0.00094818	0.000989483	0.000402154	0.000799258	0.000865674	0.000479327	0.000104285	0.000204413	0.00138548	0.00100224	0.00106436	0.000978401	0.000423247	0.000774539	0.000172436	0.000411252	0.000326541
348	k__Bacteria;p__Elusimicrobia;c__Elusimicrobia;o__FAC88;f__;g__	0.00167806	0.000763172	0.000475493	0.00159291	0.00149336	0.000876865	0.00215347	0.00236358	0.00299672	0.00101413	0.0023835	0.00249902	0.00102011	0.000925528	0.00224854	0.00300466	0.0012181	0.00387494	0.00203064	0.00174589	0.00374595	0.00176747	0.00194659	0.0031348
349	k__Bacteria;p__Elusimicrobia;c__Elusimicrobia;o__IIb;f__;g__	0.000261032	6.81e-05	0	2.41e-05	0.000153165	3.87e-05	0.000942939	0.000480961	0.000579554	0.000244789	0.000285449	0.000326669	0	0.000364997	0.000140534	0.000567546	0.000169609	0.000432396	0.00047997	0.000238076	0.000140825	0.00100588	0.000534627	0.000731452
350	k__Bacteria;p__Elusimicrobia;c__Elusimicrobia;o__MVP-88;f__;g__	0	0	0	0	5.11e-05	0	0.000305818	4.12e-05	9.89e-05	0	0	0	0	9.12e-05	0	1.67e-05	0	0	0	0	0	7.18e-05	0	3.92e-05
351	k__Bacteria;p__Elusimicrobia;c__Endomicrobia;o__;f__;g__	2.49e-05	4.09e-05	0	0	3.83e-05	0	0.000344045	0.000137417	9.89e-05	0	9.99e-05	1.63e-05	0	5.21e-05	0	0.000217003	0	4.99e-05	0	1.32e-05	1.41e-05	8.62e-05	0.000109667	0.000130617
352	k__Bacteria;p__FBP;c__;o__;f__;g__	0.000111871	0	3.75e-05	2.41e-05	3.83e-05	0	1.27e-05	0	0	0.00013988	0	0	2.46e-05	0	1.28e-05	0.00013354	0	0	0	2.65e-05	1.41e-05	8.62e-05	4.11e-05	0
353	k__Bacteria;p__FCPU426;c__;o__;f__;g__	0.000994406	0.000408842	0.000863396	0.000289621	0.000472258	0.000245006	0.000203879	0.00039851	0.00120152	0.000839278	0.00075644	0.00107801	0.000159776	0.000104285	0.000587687	0.00153571	0.00109475	0.00174622	0.000535352	0.000687776	0.000450641	1.44e-05	0.000740253	0.000104493
354	k__Bacteria;p__Fibrobacteres;c__Fibrobacteria;o__258ds10;f__;g__	0.000161591	0	0	3.62e-05	3.83e-05	2.58e-05	0.000140167	5.5e-05	0	0.000297244	7.14e-05	4.9e-05	0	0.00032589	0.000127758	0.000183618	4.63e-05	1.66e-05	5.54e-05	5.29e-05	0	0	1.37e-05	2.61e-05
355	k__Bacteria;p__Fibrobacteres;c__SBZC_2415;o__;f__;g__	0	0	0	0	0	0	1.27e-05	0	0	0	0	0	0	0	0	0	0	0	0	0	0	0	0	2.61e-05
356	k__Bacteria;p__Fibrobacteres;c__TG3;o__TG3-1;f__;g__	0	0	0	0	2.55e-05	0	0	0	0	0	0	0	0	0	0	0	0	0	0	0	0	0	0	0
357	k__Bacteria;p__Fibrobacteres;c__TG3;o__TG3-1;f__TSCOR003-O20;g__	0	0	0	0	2.55e-05	1.29e-05	0	0	0	0	0	0	0	0	0	0	1.54e-05	0	0	0	0	0	0	0
358	k__Bacteria;p__Firmicutes;c__Bacilli;o__Bacillales;Other;Other	2.49e-05	0	2.5e-05	0	0	0	2.55e-05	0	0	1.75e-05	0	1.63e-05	0	0	0	0	0	1.66e-05	0	0	0	2.87e-05	0	3.92e-05
359	k__Bacteria;p__Firmicutes;c__Bacilli;o__Bacillales;f__;g__	0.000509633	4.09e-05	0.000150156	1.21e-05	5.11e-05	1.29e-05	0.00161829	0.000123676	1.41e-05	8.74e-05	5.71e-05	0	0.000491618	0.000547495	7.67e-05	6.68e-05	0.000200447	0	9.23e-05	5.29e-05	0	1.44e-05	0	0
360	k__Bacteria;p__Firmicutes;c__Bacilli;o__Bacillales;f__Alicyclobacillaceae;g__	0.000211311	0.000926708	0	0	0	0	0	0	1.41e-05	6.99e-05	0.000185542	0.000686005	1.23e-05	1.3e-05	0.000102206	0	0	0	0	2.65e-05	2.82e-05	0.000560417	0	0
361	k__Bacteria;p__Firmicutes;c__Bacilli;o__Bacillales;f__Alicyclobacillaceae;g__Alicyclobacillus	2.49e-05	0.000109025	0.000137643	4.83e-05	6.38e-05	2.58e-05	0	5.5e-05	0.000113084	0.000507064	4.28e-05	8.17e-05	0.000135195	0.000273748	1.28e-05	0	0	1.66e-05	1.85e-05	0.000105812	4.22e-05	0	5.48e-05	2.61e-05
362	k__Bacteria;p__Firmicutes;c__Bacilli;o__Bacillales;f__Bacillaceae;g__	1.24e-05	2.73e-05	3.75e-05	1.21e-05	1.28e-05	1.29e-05	3.82e-05	4.12e-05	0.000381658	0.00150371	2.85e-05	8.17e-05	6.15e-05	0	2.56e-05	5.01e-05	4.63e-05	0.000133045	9.23e-05	1.32e-05	1.41e-05	0	0	1.31e-05
363	k__Bacteria;p__Firmicutes;c__Bacilli;o__Bacillales;f__Bacillaceae;g__Anoxybacillus	0	2.73e-05	0	0	0	0	0	0	0	0	0	0	0	0	0	0	0	0	0	0	0	0	0	0
364	k__Bacteria;p__Firmicutes;c__Bacilli;o__Bacillales;f__Bacillaceae;g__Bacillus	0.00435053	0.00530132	0.00421688	0.00494769	0.00351003	0.0023469	0.00558118	0.00592269	0.0094849	0.0295146	0.00431028	0.00352803	0.00362568	0.00357175	0.00753772	0.00462383	0.00451777	0.00181274	0.00906406	0.00252625	0.00149275	0.0025578	0.00367385	0.00258621
365	k__Bacteria;p__Firmicutes;c__Bacilli;o__Bacillales;f__Paenibacillaceae;g__	0	0	0	2.41e-05	0	0	0	0	0	0	0	0	0	0	0	0	0	0	0	0	0	0	0	0
366	k__Bacteria;p__Firmicutes;c__Bacilli;o__Bacillales;f__Paenibacillaceae;g__Ammoniphilus	1.24e-05	0	3.75e-05	0	0	6.45e-05	8.92e-05	0	2.83e-05	0	1.43e-05	0	0	5.21e-05	6.39e-05	0	0	0	0	0	0	0	2.74e-05	2.61e-05
367	k__Bacteria;p__Firmicutes;c__Bacilli;o__Bacillales;f__Paenibacillaceae;g__Aneurinibacillus	0	5.45e-05	2.5e-05	2.41e-05	0	0	0	0	0	3.5e-05	0	0	0	0	2.56e-05	0	0	0	0	0	0	0	0	0
368	k__Bacteria;p__Firmicutes;c__Bacilli;o__Bacillales;f__Paenibacillaceae;g__Brevibacillus	1.24e-05	0	0	0	0	0	2.55e-05	0	4.24e-05	0	0	0	0	2.61e-05	3.83e-05	3.34e-05	0	0	0	0	0	1.44e-05	2.74e-05	0
369	k__Bacteria;p__Firmicutes;c__Bacilli;o__Bacillales;f__Paenibacillaceae;g__Cohnella	4.97e-05	8.18e-05	2.5e-05	2.41e-05	3.83e-05	2.58e-05	8.92e-05	2.75e-05	2.83e-05	3.5e-05	7.14e-05	3.27e-05	1.23e-05	6.52e-05	0	0	3.08e-05	1.66e-05	7.38e-05	5.29e-05	4.22e-05	1.44e-05	0.000109667	7.84e-05
370	k__Bacteria;p__Firmicutes;c__Bacilli;o__Bacillales;f__Paenibacillaceae;g__Paenibacillus	0.000223741	0.000177165	0.000225234	0.000253418	0.000344621	0.000128951	0.00333851	0.000137417	7.07e-05	0.000944188	0.000313994	0.000179668	0.000221228	0.000273748	0.000830427	3.34e-05	0.000169609	8.32e-05	7.38e-05	0.000119038	4.22e-05	0.000344872	0.000466085	0.00168495
371	k__Bacteria;p__Firmicutes;c__Bacilli;o__Bacillales;f__Pasteuriaceae;g__Pasteuria	0	2.73e-05	0	0	0	1.29e-05	0	0	0	0	0	1.63e-05	0	0	1.28e-05	0	0	0	0	0	0	0	0	0
372	k__Bacteria;p__Firmicutes;c__Bacilli;o__Bacillales;f__Planococcaceae;Other	1.24e-05	8.18e-05	0.000112617	7.24e-05	7.66e-05	7.74e-05	0	0	0	0	1.43e-05	3.27e-05	7.37e-05	6.52e-05	3.83e-05	0	0	0	0	0	4.22e-05	0	0	0
373	k__Bacteria;p__Firmicutes;c__Bacilli;o__Bacillales;f__Planococcaceae;g__Lysinibacillus	2.49e-05	0.000122653	0	1.21e-05	5.11e-05	1.29e-05	1.27e-05	0	4.24e-05	1.75e-05	0	1.63e-05	0	3.91e-05	3.83e-05	0	0	0	5.54e-05	2.65e-05	0	4.31e-05	4.11e-05	0.000143678
374	k__Bacteria;p__Firmicutes;c__Bacilli;o__Bacillales;f__Planococcaceae;g__Paenisporosarcina	1.24e-05	5.45e-05	1.25e-05	0	0	2.58e-05	0	0	0	0	1.43e-05	0	0	0	3.83e-05	0	0	0	0	0	0	0	0	0
375	k__Bacteria;p__Firmicutes;c__Bacilli;o__Bacillales;f__Planococcaceae;g__Rummeliibacillus	0	0	2.5e-05	0	0	0	0	0	0	0	0	0	0	0	0	0	0	0	0	0	0	0	0	0
376	k__Bacteria;p__Firmicutes;c__Bacilli;o__Bacillales;f__Planococcaceae;g__Solibacillus	2.49e-05	0	0	0	0	0	0	0	0	0	0	3.27e-05	0	0	0	0	0	0	0	0	0	0	0	0
377	k__Bacteria;p__Firmicutes;c__Bacilli;o__Bacillales;f__Staphylococcaceae;g__Staphylococcus	0	2.73e-05	6.26e-05	3.62e-05	0	5.16e-05	3.82e-05	1.37e-05	1.41e-05	0.00017485	4.28e-05	3.27e-05	0.000110614	0.000156427	0.000178861	5.01e-05	4.63e-05	6.65e-05	0	0	0	4.31e-05	2.74e-05	7.84e-05
378	k__Bacteria;p__Firmicutes;c__Bacilli;o__Bacillales;f__Thermoactinomycetaceae;g__	4.97e-05	8.18e-05	0.000100104	0.000168945	3.83e-05	3.87e-05	0	0.00054967	0.000226168	0	4.28e-05	0	0.000196647	0	2.56e-05	1.67e-05	0.000231285	3.33e-05	0.000221525	0	0	7.18e-05	4.11e-05	0
379	k__Bacteria;p__Firmicutes;c__Bacilli;o__Bacillales;f__Thermoactinomycetaceae;g__Shimazuella	2.49e-05	1.36e-05	2.5e-05	0	0	3.87e-05	0	5.5e-05	0	8.74e-05	0	0	0	0	5.11e-05	0	0	0	3.69e-05	0	0	4.31e-05	4.11e-05	0
380	k__Bacteria;p__Firmicutes;c__Bacilli;o__Lactobacillales;f__Enterococcaceae;g__Enterococcus	0	0	1.25e-05	0.000120675	0.000127637	0.000606068	0	0	0	0.000122395	0.000142725	9.8e-05	0.000122904	9.12e-05	0.000127758	1.67e-05	7.71e-05	9.98e-05	0.000129223	2.65e-05	0	0.000244284	1.37e-05	6.53e-05
381	k__Bacteria;p__Firmicutes;c__Bacilli;o__Lactobacillales;f__Lactobacillaceae;g__Lactobacillus	0	0	3.75e-05	0	0	0	0	0	0	0	0	0	0	0	0	0	0	0	0	0	0	0	0	0
382	k__Bacteria;p__Firmicutes;c__Bacilli;o__Lactobacillales;f__Leuconostocaceae;g__	0	0.000136281	0.000150156	0.000229283	0.00010211	0.000902655	0	0	0	0.000629459	0.000385356	0.000228668	0.000184357	0.000247676	0.00015331	0.00013354	0.000215866	0.000216198	0.000424589	0.000211623	0.00016899	0.000114957	9.6e-05	0.000143678
383	k__Bacteria;p__Firmicutes;c__Bacilli;o__Lactobacillales;f__Streptococcaceae;g__Streptococcus	2.49e-05	0	0	0	0	0	0	0	0	0	0	4.9e-05	0	0	0	0	0	0	5.54e-05	0	0	0	0	2.61e-05
384	k__Bacteria;p__Firmicutes;c__Bacilli;o__Turicibacterales;f__Turicibacteraceae;g__Turicibacter	0	0	1.25e-05	3.62e-05	3.83e-05	0	0	0	2.83e-05	0	0	1.63e-05	0	0	0	0	0	0	0	2.65e-05	2.82e-05	2.87e-05	4.11e-05	0
385	k__Bacteria;p__Firmicutes;c__Clostridia;o__;f__;g__	0	0	0	0	0	0	0	0	0	0	0	4.9e-05	0	0	0	0	0	0	0	0	0	0	0	0
386	k__Bacteria;p__Firmicutes;c__Clostridia;o__Clostridiales;Other;Other	0	0	0	0	0	1.29e-05	0	5.5e-05	0	0	0	0	0	0	0	1.67e-05	0	0	0	2.65e-05	0	0	5.48e-05	0
387	k__Bacteria;p__Firmicutes;c__Clostridia;o__Clostridiales;f__;g__	0	0	0	0	0	0	0	0	0	0	2.85e-05	0	0	0	0	0	0	0	0	0	0	0	0	0
388	k__Bacteria;p__Firmicutes;c__Clostridia;o__Clostridiales;f__Christensenellaceae;g__	0	4.09e-05	2.5e-05	3.62e-05	0	0	1.27e-05	0	0	0	2.85e-05	0	0	0	0	0	3.08e-05	1.66e-05	9.23e-05	0	0	0	4.11e-05	0
389	k__Bacteria;p__Firmicutes;c__Clostridia;o__Clostridiales;f__Clostridiaceae;g__	0	0	5.01e-05	0	3.83e-05	0	2.55e-05	0	0	0	1.43e-05	0	1.23e-05	0	0	0	3.08e-05	0	0	2.65e-05	0	0	0	2.61e-05
390	k__Bacteria;p__Firmicutes;c__Clostridia;o__Clostridiales;f__Clostridiaceae;g__Caloramator	1.24e-05	6.81e-05	6.26e-05	0.000120675	0.00010211	3.87e-05	0	5.5e-05	0	0	0	1.63e-05	6.15e-05	3.91e-05	3.83e-05	3.34e-05	0	4.99e-05	3.69e-05	5.29e-05	0	0	0	0
391	k__Bacteria;p__Firmicutes;c__Clostridia;o__Clostridiales;f__Clostridiaceae;g__Clostridium	0.000174021	0.00118564	0.000600623	0.000398228	0.00095728	0.00094134	0.000101939	0.000274835	0.000268574	0.000664429	0.000428174	0.00042467	0.00105698	0.000508388	0.000562135	0.000517469	0.000740113	0.00026609	0.000849179	0.000383567	0.000140825	0.000373612	0.000562044	0.000417973
392	k__Bacteria;p__Firmicutes;c__Clostridia;o__Clostridiales;f__Clostridiaceae;g__Proteiniclasticum	0	0	1.25e-05	1.21e-05	1.28e-05	0	3.82e-05	2.75e-05	0	0	0	0	0	0	0	0	1.54e-05	0	0	0	0	2.87e-05	1.37e-05	1.31e-05
393	k__Bacteria;p__Firmicutes;c__Clostridia;o__Clostridiales;f__EtOH8;g__	0	0	0	0	0	0	0	0	2.83e-05	0	0	0	0	0	0	0	0	0	0	0	0	0	0	0
394	k__Bacteria;p__Firmicutes;c__Clostridia;o__Clostridiales;f__Gracilibacteraceae;g__	0	5.45e-05	0	1.21e-05	0	0	0	0	0	0	0	0	0	2.61e-05	0	0	0	0	0	0	0	0	0	2.61e-05
395	k__Bacteria;p__Firmicutes;c__Clostridia;o__Clostridiales;f__Lachnospiraceae;g__	0	0.000109025	3.75e-05	0	0	0	0	0	0	0	4.28e-05	3.27e-05	0	0	0	1.67e-05	0	0	3.69e-05	0	0	1.44e-05	0	6.53e-05
396	k__Bacteria;p__Firmicutes;c__Clostridia;o__Clostridiales;f__Lachnospiraceae;g__Coprococcus	0	8.18e-05	0	2.41e-05	2.55e-05	5.16e-05	2.55e-05	0	0	0	2.85e-05	4.9e-05	1.23e-05	5.21e-05	3.83e-05	6.68e-05	3.08e-05	3.33e-05	7.38e-05	0	0	7.18e-05	2.74e-05	0
397	k__Bacteria;p__Firmicutes;c__Clostridia;o__Clostridiales;f__Lachnospiraceae;g__Epulopiscium	0	0	0	0	0	0	0	0	0	0	0	3.27e-05	0	0	0	3.34e-05	0	0	0	0	0	0	0	0
398	k__Bacteria;p__Firmicutes;c__Clostridia;o__Clostridiales;f__Peptococcaceae;g__	0	0	0	0	0	0	0	0	0	0	2.85e-05	0	0	0	0	0	0	0	0	0	0	0	0	0
399	k__Bacteria;p__Firmicutes;c__Clostridia;o__Clostridiales;f__Peptococcaceae;g__Desulfosporosinus	0	0.000177165	6.26e-05	1.21e-05	0	0	0	0	1.41e-05	3.5e-05	2.85e-05	0	0	0	0	3.34e-05	1.54e-05	0	1.85e-05	0	0	1.44e-05	4.11e-05	0
400	k__Bacteria;p__Firmicutes;c__Clostridia;o__Clostridiales;f__Peptostreptococcaceae;Other	0	0	0	0	0	1.29e-05	0	0	0	0	0	0	0	0	0	0	0	0	0	0	0	0	0	1.31e-05
401	k__Bacteria;p__Firmicutes;c__Clostridia;o__Clostridiales;f__Peptostreptococcaceae;g__	4.97e-05	6.81e-05	0.000137643	8.45e-05	2.55e-05	0.000232111	0	0	0	5.25e-05	4.28e-05	1.63e-05	9.83e-05	7.82e-05	5.11e-05	0.000100155	6.17e-05	3.33e-05	5.54e-05	3.97e-05	0	5.75e-05	2.74e-05	3.92e-05
402	k__Bacteria;p__Firmicutes;c__Clostridia;o__Clostridiales;f__Peptostreptococcaceae;g__Tepidibacter	0	0	0	0	0	0	0	0	0	0	0	0	0	6.52e-05	0	0	0	0	0	0	0	1.44e-05	0	0
403	k__Bacteria;p__Firmicutes;c__Clostridia;o__Clostridiales;f__Ruminococcaceae;g__	4.97e-05	0.000177165	0.000137643	9.65e-05	0.000165928	2.58e-05	0.000191136	6.87e-05	2.83e-05	0.00010491	7.14e-05	0.000163335	7.37e-05	0.000234641	0.000166085	0.000116848	0.000185028	8.32e-05	1.85e-05	1.32e-05	1.41e-05	0.000158066	0.000109667	0.000117555
404	k__Bacteria;p__Firmicutes;c__Clostridia;o__Clostridiales;f__Ruminococcaceae;g__Oscillospira	0	0	0	3.62e-05	0	0	0	0	0	0	0	0	0	0	0	0	0	0	0	0	0	0	0	0
405	k__Bacteria;p__Firmicutes;c__Clostridia;o__Clostridiales;f__Ruminococcaceae;g__Ruminococcus	0	0	0	0	0	0	0	0	0	0	0	0	0	0	0	0	0	0	0	0	0	2.87e-05	0	0
406	k__Bacteria;p__Firmicutes;c__Clostridia;o__Clostridiales;f__Sulfobacillaceae;g__	0	0	0	0	0	1.29e-05	0	1.37e-05	0.000113084	3.5e-05	0	0	7.37e-05	1.3e-05	0	0	0	0	0	9.26e-05	1.41e-05	0	0	0
407	k__Bacteria;p__Firmicutes;c__Clostridia;o__Clostridiales;f__Sulfobacillaceae;g__YNPFFP6	0	0	0	0	0	0	0	0	1.41e-05	0	0	0	1.23e-05	0	0	0	0	0	0	1.32e-05	0	0	0	0
408	k__Bacteria;p__Firmicutes;c__Clostridia;o__Clostridiales;f__Symbiobacteriaceae;g__Symbiobacterium	0	0	0	2.41e-05	0	0	0	0	0	0	0	0	0	0	0	0	0	0	0	0	0	0	0	0
409	k__Bacteria;p__Firmicutes;c__Clostridia;o__Clostridiales;f__Syntrophomonadaceae;g__Syntrophomonas	0	0	0	0	0	0	0	0	0	3.5e-05	0	0	0	0	0	0	0	0	0	0	0	0	0	0
410	k__Bacteria;p__Firmicutes;c__Clostridia;o__Clostridiales;f__Veillonellaceae;g__	0	1.36e-05	0	3.62e-05	2.55e-05	0.000116056	0	0	0	3.5e-05	0	6.53e-05	0	1.3e-05	0	0	0	3.33e-05	0	5.29e-05	4.22e-05	0	5.48e-05	0
411	k__Bacteria;p__Firmicutes;c__Clostridia;o__Clostridiales;f__Veillonellaceae;g__BSV43	0	0	0	0	0	0	0	0	0	0	0	0	0	0	0	5.01e-05	0	0	0	0	0	0	0	0
412	k__Bacteria;p__Firmicutes;c__Clostridia;o__Clostridiales;f__Veillonellaceae;g__G07	0	0	0	0	0	0	0	0	0	0	0	0	0	2.61e-05	0	0	0	0	0	0	0	0	0	0
413	k__Bacteria;p__Firmicutes;c__Clostridia;o__Clostridiales;f__Veillonellaceae;g__Pelosinus	0	4.09e-05	0	1.21e-05	1.28e-05	0	0	2.75e-05	0	0	0	0	2.46e-05	0	0	0	0	0	0	0	0	0	0	2.61e-05
414	k__Bacteria;p__Firmicutes;c__Clostridia;o__Clostridiales;f__Veillonellaceae;g__Sporomusa	0	1.36e-05	0	0	0	0	0	0	0	0	0	0	0	3.91e-05	0	0	0	0	0	1.32e-05	0	1.44e-05	0	5.22e-05
415	k__Bacteria;p__Firmicutes;c__Clostridia;o__Clostridiales;f__Veillonellaceae;g__Veillonella	0	0	0	0	0	0	0	4.12e-05	0	0	0	0	0	0	0	0	0	0	0	0	0	0	0	0
416	k__Bacteria;p__Firmicutes;c__Clostridia;o__Clostridiales;f__[Acidaminobacteraceae];g__Acidaminobacter	0	0	0	0	0	0	0	0	0	0	0	1.63e-05	0	0	0	0	0	0	0	0	0	2.87e-05	2.74e-05	3.92e-05
417	k__Bacteria;p__Firmicutes;c__Clostridia;o__Clostridiales;f__[Acidaminobacteraceae];g__Fusibacter	0	0	0	0	0	0	0	0	0	0	0	1.63e-05	0	0	0	0	0	0	0	0	0	0	0	3.92e-05
418	k__Bacteria;p__Firmicutes;c__Clostridia;o__Clostridiales;f__[Mogibacteriaceae];g__	0	0	0	0	0	0	0	0	0	0	0	0	0	0	0	0	0	1.66e-05	0	0	0	0	0	1.31e-05
419	k__Bacteria;p__Firmicutes;c__Clostridia;o__Clostridiales;f__[Mogibacteriaceae];g__Anaerovorax	0	2.73e-05	0	0	0	0	0	0	0	0	0	0	0	0	0	1.67e-05	0	0	0	0	0	0	0	3.92e-05
420	k__Bacteria;p__Firmicutes;c__Clostridia;o__OPB54;f__;g__	3.73e-05	9.54e-05	1.25e-05	0	3.83e-05	9.03e-05	6.37e-05	5.5e-05	5.65e-05	3.5e-05	5.71e-05	1.63e-05	8.6e-05	6.52e-05	0.000114982	8.35e-05	0.00015419	9.98e-05	3.69e-05	0.000105812	1.41e-05	2.87e-05	1.37e-05	0
421	k__Bacteria;p__Firmicutes;c__Erysipelotrichi;o__Erysipelotrichales;f__Erysipelotrichaceae;g__PSB-M-3	0	1.36e-05	0	2.41e-05	0	0	0	0	0	0	0	0	0	0	0	3.34e-05	0	0	0	0	0	1.44e-05	0	2.61e-05
422	k__Bacteria;p__GAL15;c__;o__;f__;g__	0.000335612	0.000654147	0.000663188	0.00193081	0.000485022	0.000631859	0.000114682	0.000755796	0.00240303	0.000384669	0.00198387	0.00151901	0.000688265	0.000130356	0.000868754	0.000567546	0.00137229	0.000681856	0.00129223	0.00117716	0.00171807	0.000344872	0.000891046	0.000130617
423	k__Bacteria;p__GN02;c__3BR-5F;o__;f__;g__	1.24e-05	0	0	0	1.28e-05	5.16e-05	0.000101939	9.62e-05	0	5.25e-05	0	0	0	0.000143392	0	6.68e-05	0.000123352	1.66e-05	1.85e-05	2.65e-05	0	7.18e-05	0	0
424	k__Bacteria;p__GN02;c__BB34;o__;f__;g__	0	0	0	0	0	0	0	0	0	0	0	0	0	0	0	0	0	0	0	2.65e-05	0	0	0	0
425	k__Bacteria;p__GN02;c__GKS2-174;o__;f__;g__	0	0	0	0	0	0	2.55e-05	5.5e-05	0	0	0	0	0	0	0	3.34e-05	0	0	0	0	0	0	0	2.61e-05
426	k__Bacteria;p__GN02;c__GN07;o__;f__;g__	0	0	0	0	0	0	7.65e-05	0	2.83e-05	0	4.28e-05	0	0	0	0	1.67e-05	1.54e-05	0	0	0	0	0	0	0
427	k__Bacteria;p__GN02;c__IIB17;o__;f__;g__	0	0	0	0	0	0	0	0	4.24e-05	0	0	0	0	2.61e-05	0	0	0	0	0	0	0	0	0	0
428	k__Bacteria;p__GN04;c__;o__;f__;g__	0	0	0	0	0	0	0.000930197	0	0	0	0	0	0	0.00020857	0	1.67e-05	3.08e-05	0	0	0	0	7.18e-05	0	0.000130617
429	k__Bacteria;p__GN04;c__GN15;o__;f__;g__	0	0	0	0	0	0	0.000152909	0	0	0	0	0	0	0	0	0	0	0	0	0	0	2.87e-05	0	0
430	k__Bacteria;p__GN04;c__MSB-5A5;o__;f__;g__	1.24e-05	0	0	0	0	0	0.00128699	5.5e-05	0	0	0	0	1.23e-05	0.000182498	0	0	0	0	0	0	0	0.000301763	0	0.000117555
431	k__Bacteria;p__Gemmatimonadetes;c__;o__;f__;g__	0	0	0	0	0	0	0.000688091	2.75e-05	0	0	0	0	0	0.000456246	0	0	0	0	0	0	0	2.87e-05	0	0
432	k__Bacteria;p__Gemmatimonadetes;c__Gemm-1;o__;f__;g__	0.0143195	0.00109025	0.000775805	0.00123089	0.00265486	0.00296587	0.0292693	0.00655481	0.00271401	0.00185341	0.00219796	0.00212335	0.00615751	0.0142609	0.00313007	0.0129033	0.00857297	0.00187926	0.00766107	0.00571383	0.00318265	0.0127028	0.00703241	0.0124216
433	k__Bacteria;p__Gemmatimonadetes;c__Gemm-2;o__;f__;g__	0.000186451	1.36e-05	3.75e-05	0	0	2.58e-05	0.000445985	9.62e-05	0	0.000122395	0	0	0	0.00109499	2.56e-05	8.35e-05	4.63e-05	0	3.69e-05	0	0	0.000819071	8.23e-05	0.000431034
434	k__Bacteria;p__Gemmatimonadetes;c__Gemm-3;o__;f__;g__	0	0	0	0	0	0	3.82e-05	0	0	3.5e-05	0	0	0	0.000351961	0	3.34e-05	0	0	0	0	0	0.000129327	0	3.92e-05
435	k__Bacteria;p__Gemmatimonadetes;c__Gemm-5;o__;f__;g__	0	0	0	0	5.11e-05	0	0.000866485	2.75e-05	1.41e-05	0	0	0	0	0.000508388	0	6.68e-05	0	0	0	0	0	0.000287393	0	0.000222048
436	k__Bacteria;p__Gemmatimonadetes;c__Gemmatimonadetes;Other;Other;Other	0	0	0	0	0	0	0	0	2.83e-05	0	1.43e-05	1.63e-05	0	0	0	3.34e-05	0	4.99e-05	0	2.65e-05	0	0	0	0
437	k__Bacteria;p__Gemmatimonadetes;c__Gemmatimonadetes;o__;f__;g__	0.00186451	0.00168988	0.00187695	0.00193081	0.000816879	0.00136688	0.00284156	0.00152533	0.000819858	0.000542034	0.00331121	0.00294002	0.000872622	0.00353265	0.00196747	0.0017861	0.000894303	0.00231166	0.00125531	0.00264529	0.002901	0.00296015	0.00268685	0.00390543
438	k__Bacteria;p__Gemmatimonadetes;c__Gemmatimonadetes;o__C114;f__;g__	8.7e-05	0	0	0	2.55e-05	1.29e-05	0.000993909	0.000219868	0	0	0	0	1.23e-05	0.000808207	1.28e-05	0.000100155	6.17e-05	0	0	1.32e-05	0	0.000316133	5.48e-05	0.00039185
439	k__Bacteria;p__Gemmatimonadetes;c__Gemmatimonadetes;o__Ellin5290;f__;g__	0.0019018	0.0025757	0.00249008	0.00109815	0.00122532	0.00154741	0.000458727	0.00278957	0.0011167	0.00122395	0.00358239	0.00313603	0.000725136	0.000495353	0.00235075	0.00227019	0.00214324	0.00106436	0.00131069	0.00181203	0.00107027	0.00274461	0.00352306	0.00423197
440	k__Bacteria;p__Gemmatimonadetes;c__Gemmatimonadetes;o__Gemmatimonadales;f__;g__	0	0	0	0	0	0	1.27e-05	0	0	0	0	0	0	0	2.56e-05	3.34e-05	1.54e-05	0	0	0	0	0	0	1.31e-05
441	k__Bacteria;p__Gemmatimonadetes;c__Gemmatimonadetes;o__Gemmatimonadales;f__Ellin5301;g__	0.000261032	0.000299817	0.000400415	8.45e-05	7.66e-05	0.000180531	0	0.000371027	8.48e-05	8.74e-05	2.85e-05	1.63e-05	0.000147485	6.52e-05	2.56e-05	0.00020031	0.000262123	1.66e-05	0.000110762	0.000158718	0	5.75e-05	2.74e-05	0.000169801
442	k__Bacteria;p__Gemmatimonadetes;c__Gemmatimonadetes;o__Gemmatimonadales;f__Gemmatimonadaceae;g__Gemmatimonas	3.73e-05	0	0	0	0	0	1.27e-05	0	0	3.5e-05	1.43e-05	4.9e-05	0	3.91e-05	6.39e-05	0	0	0	0	0	0	8.62e-05	0	1.31e-05
443	k__Bacteria;p__Gemmatimonadetes;c__Gemmatimonadetes;o__KD8-87;f__;g__	0.000223741	4.09e-05	8.76e-05	1.21e-05	3.83e-05	6.45e-05	6.37e-05	0.000219868	0.000169626	0.000384669	0.000342539	0.000343003	7.37e-05	0.000286783	0.000178861	0.000166925	0.000123352	0.000332613	3.69e-05	0.000145491	0.000140825	0.000244284	0.000205626	0.000222048
444	k__Bacteria;p__Gemmatimonadetes;c__Gemmatimonadetes;o__N1423WL;f__;g__	0.000111871	0	8.76e-05	2.41e-05	1.28e-05	0.000735019	0	0	0	0	1.43e-05	0	2.46e-05	0	1.28e-05	1.67e-05	1.54e-05	3.33e-05	0	9.26e-05	0	1.44e-05	2.74e-05	0
445	k__Bacteria;p__Kazan-3B-28;c__;o__;f__;g__	0	0	0	0	0	0	3.82e-05	0	0	0	0	0	0	0	0	0	0	0	0	0	0	0	0	0
446	k__Bacteria;p__MVP-21;c__;o__;f__;g__	0	0	0	0	0	0	0	0	0	0	0	0	0	0	0	0	0	0	0	0	0	2.87e-05	0	3.92e-05
447	k__Bacteria;p__NC10;c__12-24;Other;Other;Other	0	0	0	0	0	0	0	0	1.41e-05	0	0	0	0	0	0	0	0	0	0	0	0	0	0	2.61e-05
448	k__Bacteria;p__NC10;c__12-24;o__JH-WHS47;f__;g__	1.24e-05	6.81e-05	1.25e-05	0	0.00103386	0.000154741	0.00192411	0.000302318	0.000339251	6.99e-05	1.43e-05	1.63e-05	4.92e-05	0.000130356	2.56e-05	0.000300466	0.000292961	0.000232829	7.38e-05	0.000132265	0	0.000718484	8.23e-05	0.000496343
449	k__Bacteria;p__NC10;c__12-24;o__Methylomirabiliales;f__Methylomirabiliaceae;g__Candidatus Methylomirabilis	0	0	0	0	0	0	0	0	0.000113084	0	0	0	0	0	1.28e-05	0	0	0	0	0	0	0	0	0
450	k__Bacteria;p__NC10;c__wb1-A12;o__;f__;g__	0	0	0	0	0	0	0.000318561	0	0	0	0	0	0	0	0	0	0	0	0	0	0	1.44e-05	0	0
451	k__Bacteria;p__NKB19;c__;o__;f__;g__	6.22e-05	0	0	0	0	0	7.65e-05	0	2.83e-05	1.75e-05	0	0	0	0.000104285	0	1.67e-05	0	0	0	0	0	0	0	3.92e-05
452	k__Bacteria;p__Nitrospirae;c__Nitrospira;o__Nitrospirales;f__;g__	0	0	3.75e-05	0	0	0	0.000331303	0.000109934	0.000183761	0	2.85e-05	0	2.46e-05	0	0	0.000834627	4.63e-05	1.66e-05	0.000184604	0	0	7.18e-05	5.48e-05	2.61e-05
453	k__Bacteria;p__Nitrospirae;c__Nitrospira;o__Nitrospirales;f__0319-6A21;g__	0.0198508	0.00846303	0.0123879	0.0149275	0.0234214	0.0114766	0.0246821	0.0370752	0.00986656	0.0122045	0.0074645	0.00695806	0.00738656	0.0152647	0.0215017	0.0123024	0.0162825	0.00751705	0.00958095	0.0138217	0.00294325	0.0500783	0.0414542	0.0575888
454	k__Bacteria;p__Nitrospirae;c__Nitrospira;o__Nitrospirales;f__4-29;g__	0	0	0	0	0	0	1.27e-05	0	0	0	0	0	0	1.3e-05	0	0	0	0	0	0	0	0.000114957	0	3.92e-05
455	k__Bacteria;p__Nitrospirae;c__Nitrospira;o__Nitrospirales;f__FW;g__4-29	0.000186451	0.000395214	0.00172679	9.65e-05	0.000791351	0.000747914	0.00258671	0.000494703	0.00127219	0.000751853	0.00017127	0.000669672	0.000909493	0.000156427	0.000268292	0.00332182	0.000955979	0.000449027	0.000978401	0.00152104	0.000549218	0.000632266	0.000452377	0.000718391
456	k__Bacteria;p__Nitrospirae;c__Nitrospira;o__Nitrospirales;f__Nitrospiraceae;g__	0	0	0	0	0	0	0	1.37e-05	7.07e-05	0	0	0	0	0	0	0.000150233	3.08e-05	1.66e-05	0.000110762	2.65e-05	0	0.000287393	6.85e-05	0.000613898
457	k__Bacteria;p__Nitrospirae;c__Nitrospira;o__Nitrospirales;f__Nitrospiraceae;g__JG37-AG-70	0	0	0	0	1.28e-05	0	0	1.37e-05	4.24e-05	0	0	0	0	0	0	0	0	0	0	1.32e-05	0	0.000344872	0	0.000653083
458	k__Bacteria;p__Nitrospirae;c__Nitrospira;o__Nitrospirales;f__Nitrospiraceae;g__Nitrospira	0	0.000163537	2.5e-05	0.000205148	0.000612659	2.58e-05	0.000853742	0.00373775	0.0068133	5.25e-05	0.00109898	0.000604338	3.69e-05	0.000391068	0.00113705	0.00494099	0.000863465	0.00774987	0.00468894	0.00195752	0.00261935	0.00722795	0.00727916	0.0132706
459	k__Bacteria;p__Nitrospirae;c__Nitrospira;o__Nitrospirales;f__[Leptospirillaceae];g__	4.97e-05	2.73e-05	0	0	0.000114874	0	0.000407758	0.000247351	0.000197897	6.99e-05	7.14e-05	9.8e-05	0	0.000169463	0.00015331	0.000333851	0.000107933	0.000216198	7.38e-05	0.000119038	0.000140825	0.000416721	0.000178209	0.000287356
460	k__Bacteria;p__Nitrospirae;c__Nitrospira;o__Nitrospirales;f__[Thermodesulfovibrionaceae];g__	8.7e-05	0.000381586	0.00284045	0.00019308	0.00273144	0.00292718	0.000191136	0.000178643	0.00260093	0.000664429	0.000827803	0.000914674	0.00027039	0	0.000268292	0.00435675	0.000971398	0.00171295	0.00125531	0.00423247	0.000394311	0.000344872	0.00143938	0.000600836
461	k__Bacteria;p__Nitrospirae;c__Nitrospira;o__Nitrospirales;f__[Thermodesulfovibrionaceae];g__GOUTA19	0	2.73e-05	3.75e-05	0	0.000242511	0	0.00036953	1.37e-05	0.00115911	0	2.85e-05	6.53e-05	2.46e-05	2.61e-05	0	0.000400621	0.000107933	0.00026609	0.000369208	0.000105812	5.63e-05	0.000215545	0.000137084	6.53e-05
462	k__Bacteria;p__Nitrospirae;c__Nitrospira;o__Nitrospirales;f__[Thermodesulfovibrionaceae];g__HB118	0	5.45e-05	6.26e-05	8.45e-05	0	0	0	0	4.24e-05	0	0.000328267	0.000326669	0.000221228	0	1.28e-05	0	0	0.000199568	0.000387668	6.61e-05	0.00109844	1.44e-05	0.000150792	0
463	k__Bacteria;p__OC31;c__;o__;f__;g__	0	0	0	0	0	0	0	0	0	0	0	0	0	0	0	0	0	0	0	0	0	2.87e-05	0	0
464	k__Bacteria;p__OD1;c__;o__;f__;g__	2.49e-05	0	0	0	0	3.87e-05	0.000560667	0.000151159	0.000240303	0.00020982	4.28e-05	9.8e-05	3.69e-05	0.000104285	0	0.000183618	0.000169609	0.000232829	5.54e-05	2.65e-05	8.45e-05	0.000244284	5.48e-05	0.000117555
465	k__Bacteria;p__OD1;c__ABY1;o__;f__;g__	6.22e-05	0	0	2.41e-05	8.93e-05	0	0.000445985	0.000164901	9.89e-05	6.99e-05	5.71e-05	3.27e-05	2.46e-05	7.82e-05	0	8.35e-05	0.000169609	3.33e-05	3.69e-05	0	1.41e-05	7.18e-05	4.11e-05	0.000182863
466	k__Bacteria;p__OD1;c__Mb-NB09;o__;f__;g__	0	0	0	0	2.55e-05	0	5.1e-05	5.5e-05	0	0	0	0	0	0	0	0	0	0	0	0	0	0	0	0
467	k__Bacteria;p__OD1;c__SM2F11;o__;f__;g__	0.000459913	0.000109025	0.000212721	6.03e-05	0.000395676	0.000309482	0.00152909	0.0014154	0.000720909	0.000314729	0.000299722	0.000179668	9.83e-05	0.000521424	0.000178861	0.000651009	0.000431732	0.000615333	0.000147683	0.000132265	0.000126743	0.00044546	0.00026046	0.000574713
468	k__Bacteria;p__OD1;c__ZB2;o__;f__;g__	0.000149161	8.18e-05	3.75e-05	8.45e-05	8.93e-05	0.000103161	0.00206427	0.000742054	0.000678503	0.000314729	0.000185542	8.17e-05	1.23e-05	0.000808207	3.83e-05	0.000600931	0.000185028	0.000415766	7.38e-05	3.97e-05	4.22e-05	2.87e-05	8.23e-05	0.000208986
469	k__Bacteria;p__OP11;c__;o__;f__;g__	0	0	0	0	0	0	3.82e-05	0	0	0	0	0	0	0	0	0	0	0	0	0	0	0	0	0
470	k__Bacteria;p__OP11;c__OP11-1;o__;f__;g__	0	0	0	0	0	0	2.55e-05	0	0	0	0	0	0	0	0	0	0	0	0	0	0	0	0	0
471	k__Bacteria;p__OP11;c__OP11-3;o__;f__;g__	2.49e-05	4.09e-05	0	0	5.11e-05	0	1.27e-05	0	1.41e-05	0	1.43e-05	8.17e-05	0	0	0	5.01e-05	6.17e-05	0	0	6.61e-05	0	4.31e-05	2.74e-05	0
472	k__Bacteria;p__OP11;c__OP11-4;o__;f__;g__	0	0	0	0	0	0	2.55e-05	0	0	0	0	0	0	0	0	0	0	1.66e-05	0	0	5.63e-05	0	0	0
473	k__Bacteria;p__OP11;c__WCHB1-64;o__K2-4-19;f__;g__	0	0	0	0	0	0	2.55e-05	0	0	0	0	0	0	0	0	0	0	0	0	0	0	0	0	0
474	k__Bacteria;p__OP11;c__WCHB1-64;o__d153;f__;g__	2.49e-05	0	0	0	0	0	0	0	0	0	0	0	0	2.61e-05	0	0	0	0	0	0	0	0	0	0
475	k__Bacteria;p__OP3;c__;o__;f__;g__	0	0	0	0	0	0	0	0	0	0	0	0	0	1.3e-05	0	0	0	0	0	0	0	0	0	2.61e-05
476	k__Bacteria;p__OP3;c__PBS-25;o__;f__;g__	0	0	0	0	0	0	0.000165652	0	0	0	0	0	0	0	0	8.35e-05	0	4.99e-05	0	0	0	2.87e-05	2.74e-05	3.92e-05
477	k__Bacteria;p__OP3;c__koll11;o__;f__;g__	0	0	0	0	0	0	0.000242106	0.000123676	2.83e-05	0	2.85e-05	0	0	1.3e-05	0	8.35e-05	0	4.99e-05	0	0	0	8.62e-05	0.000137084	0.000261233
478	k__Bacteria;p__OP3;c__koll11;o__GIF10;f__;g__	0	0	0	0	0	0	3.82e-05	0	0	0	0	0	0	0	0	0	0	0	0	0	0	0	0	0
479	k__Bacteria;p__OP3;c__koll11;o__GIF10;f__kpj58rc;g__	0	0	0	0	0	0	2.55e-05	0	0	0	0	0	0	0	0	0	0	0	0	0	0	0	0	0
480	k__Bacteria;p__OP8;c__OP8_1;o__;f__;g__	0	0	0	0	2.55e-05	0	0	0	0	0	0	0	0	0	0	0	0	1.66e-05	1.85e-05	0	0	0	0	0
481	k__Bacteria;p__Planctomycetes;c__;o__;f__;g__	0.000124301	0	0	3.62e-05	6.38e-05	2.58e-05	0.00175845	0.000274835	7.07e-05	3.5e-05	1.43e-05	3.27e-05	6.15e-05	0.00127749	5.11e-05	0.00013354	0.000107933	1.66e-05	1.85e-05	1.32e-05	0	0.00201175	0.000123376	0.00158046
482	k__Bacteria;p__Planctomycetes;c__028H05-P-BN-P5;o__;f__;g__	0.000323182	6.81e-05	1.25e-05	2.41e-05	2.55e-05	0.000116056	0.000382273	5.5e-05	4.24e-05	5.25e-05	1.43e-05	0	1.23e-05	0.000508388	6.39e-05	5.01e-05	0.00015419	0	0	0	0	0.00043109	0.000109667	0.000417973
483	k__Bacteria;p__Planctomycetes;c__BD7-11;o__;f__;g__	0.000248602	0.000163537	0.000475493	0.000132743	0.000268038	0.000270797	0.00119779	0.000865729	0.000409929	0.00013988	0.000156997	0.000130668	8.6e-05	0.000260712	8.94e-05	0.000550854	0.000400894	0.000598703	0.00044305	0.00022485	0.000154908	0.000287393	0.000397543	0.000222048
484	k__Bacteria;p__Planctomycetes;c__C6;o__MVS-107;f__;g__	8.7e-05	2.73e-05	7.51e-05	2.41e-05	1.28e-05	7.74e-05	0.000560667	5.5e-05	7.07e-05	0.00017485	2.85e-05	8.17e-05	1.23e-05	0.000286783	0.000102206	0.000116848	0.000169609	3.33e-05	0.000147683	5.29e-05	0	0.00045983	0.000246751	0.000653083
485	k__Bacteria;p__Planctomycetes;c__C6;o__d113;f__;g__	2.49e-05	0	2.5e-05	1.21e-05	1.28e-05	3.87e-05	0.000216621	4.12e-05	2.83e-05	1.75e-05	4.28e-05	1.63e-05	2.46e-05	0.000221605	6.39e-05	0.000100155	4.63e-05	0	3.69e-05	7.94e-05	0	0.000330503	0.000164501	0.000404911
486	k__Bacteria;p__Planctomycetes;c__ODP123;o__;f__;g__	0	0	0	0	0	0	2.55e-05	0	0	0	0	0	0	0	0	0	0	0	5.54e-05	0	0	0	0	0
487	k__Bacteria;p__Planctomycetes;c__ODP123;o__T8-B82;f__;g__	0	0	0	0	3.83e-05	1.29e-05	5.1e-05	0	1.41e-05	0	1.43e-05	4.9e-05	0	0	1.28e-05	3.34e-05	3.08e-05	0	0	0	0	0	0	1.31e-05
488	k__Bacteria;p__Planctomycetes;c__OM190;o__;f__;g__	6.22e-05	2.73e-05	1.25e-05	3.62e-05	0	0	6.37e-05	5.5e-05	0	0	0	0	0	2.61e-05	6.39e-05	8.35e-05	3.08e-05	0	0	3.97e-05	0	0.000416721	1.37e-05	0.000287356
489	k__Bacteria;p__Planctomycetes;c__OM190;o__CL500-15;f__;g__	0.000870106	0.000258933	0.000275286	6.03e-05	0.000140401	0.000232111	0.00137618	0.000453477	0.000240303	0.000489579	0.000199814	0.000212335	3.69e-05	0.00368907	0.000383274	0.000934782	0.000323799	1.66e-05	0.000332287	0.000370341	1.41e-05	0.00146571	0.000534627	0.00155434
490	k__Bacteria;p__Planctomycetes;c__OM190;o__agg27;f__;g__	0.000894966	0.000136281	0.000325338	7.24e-05	0.000293566	0.000361062	0.00344045	0.000645862	0.000494742	0.000804308	0.000670806	0.000196002	0.000233519	0.00203355	0.00039605	0.00116848	0.000832627	0.000199568	0.000646114	0.00063487	0.000337981	0.00261528	0.000836212	0.00237722
491	k__Bacteria;p__Planctomycetes;c__Phycisphaerae;o__AKAU3564;f__;g__	0	1.36e-05	3.75e-05	0	0.00010211	0	6.37e-05	4.12e-05	4.24e-05	0	1.43e-05	1.63e-05	0	2.61e-05	1.28e-05	0.000100155	1.54e-05	0	5.54e-05	0	0	0.000114957	0	6.53e-05
492	k__Bacteria;p__Planctomycetes;c__Phycisphaerae;o__C86;f__;g__	0	0	0	0	0	0	0	0	0	0	0	0	0	2.61e-05	0	0	0	0	0	0	0	0	0	0
493	k__Bacteria;p__Planctomycetes;c__Phycisphaerae;o__CCM11a;f__;g__	0	0	0	0	0	3.87e-05	0.00217896	1.37e-05	5.65e-05	0	0	0	0	0.000391068	0	5.01e-05	0	1.66e-05	0	0	0	0.000129327	4.11e-05	0.00015674
494	k__Bacteria;p__Planctomycetes;c__Phycisphaerae;o__CPla-3;f__;g__	0.000633934	0.000531494	0.00200208	0.000663714	0.0011615	0.00137977	2.55e-05	0.00071457	0.0013146	0.00134634	0.00109898	0.00104534	0.000258099	0.00011732	0.000574911	0.0013521	0.000801789	0.0016298	0.000886099	0.00178557	0.000563301	0.000517308	0.00123376	0.00100575
495	k__Bacteria;p__Planctomycetes;c__Phycisphaerae;o__Phycisphaerales;Other;Other	1.24e-05	0	7.51e-05	3.62e-05	7.66e-05	2.58e-05	0	6.87e-05	4.24e-05	6.99e-05	5.71e-05	1.63e-05	0	0	7.67e-05	0.00013354	9.25e-05	3.33e-05	3.69e-05	0.000145491	0	8.62e-05	0.000548336	0.000143678
496	k__Bacteria;p__Planctomycetes;c__Phycisphaerae;o__Phycisphaerales;f__;g__	0.00389062	0.00109025	0.00245254	0.000820592	0.00241235	0.002089	0.0133286	0.00360034	0.00212032	0.00271017	0.00118461	0.00107801	0.00110614	0.00968545	0.00212078	0.00385598	0.00292961	0.000548811	0.00092302	0.00234108	0.00028165	0.00661005	0.00235784	0.00754963
497	k__Bacteria;p__Planctomycetes;c__Phycisphaerae;o__Phycisphaerales;f__Phycisphaeraceae;g__	4.97e-05	0	0	0	0	0	0.000127424	0	0	3.5e-05	0	0	0	6.52e-05	0	0	0	0	0	0	0	1.44e-05	0	5.22e-05
498	k__Bacteria;p__Planctomycetes;c__Phycisphaerae;o__Pla1;f__;g__	2.49e-05	0	0	6.03e-05	3.83e-05	2.58e-05	0.000203879	0.000123676	7.07e-05	0	0	3.27e-05	6.15e-05	0.000104285	2.56e-05	0.00013354	0	0	0.000129223	3.97e-05	0	8.62e-05	5.48e-05	0.000117555
499	k__Bacteria;p__Planctomycetes;c__Phycisphaerae;o__S-70;f__;g__	0	0	0	0	1.28e-05	0	0.000203879	2.75e-05	0	0	0	0	0	0.000273748	0	3.34e-05	0	0	0	0	0	5.75e-05	0	0.000169801
500	k__Bacteria;p__Planctomycetes;c__Phycisphaerae;o__WD2101;f__;g__	0.0394779	0.0247758	0.0416682	0.0216491	0.0281313	0.0369702	0.0329647	0.029586	0.0165102	0.0225556	0.0130165	0.0125114	0.0273094	0.0233728	0.0215528	0.0283439	0.02171	0.0184766	0.0152483	0.0228024	0.00756232	0.0211953	0.0216318	0.02564
501	k__Bacteria;p__Planctomycetes;c__Phycisphaerae;o__mle1-8;f__;g__	0.000174021	1.36e-05	2.5e-05	1.21e-05	0.00010211	7.74e-05	0.00141441	0.000178643	8.48e-05	8.74e-05	2.85e-05	6.53e-05	4.92e-05	0.00053446	1.28e-05	0.000100155	3.08e-05	0	9.23e-05	7.94e-05	0	0.000416721	1.37e-05	0.000248171
502	k__Bacteria;p__Planctomycetes;c__Pla3;o__;f__;g__	7.46e-05	2.73e-05	1.25e-05	0	0	0	0.00286705	0.000453477	7.07e-05	5.25e-05	0	0	7.37e-05	0.00195534	2.56e-05	0.000150233	0	0	3.69e-05	2.65e-05	0	0.00087655	0.000178209	0.00109718
503	k__Bacteria;p__Planctomycetes;c__Pla4;o__;f__;g__	4.97e-05	0	2.5e-05	8.45e-05	1.28e-05	0	0.000242106	2.75e-05	0	0	0	0	0	5.21e-05	0	3.34e-05	3.08e-05	0	1.85e-05	0	0	2.87e-05	1.37e-05	6.53e-05
504	k__Bacteria;p__Planctomycetes;c__Planctomycetia;o__B97;f__;g__	0.000186451	8.18e-05	0.000262773	8.45e-05	8.93e-05	7.74e-05	0.000216621	1.37e-05	2.83e-05	0.000314729	1.43e-05	8.17e-05	2.46e-05	0.000638744	6.39e-05	0	3.08e-05	0	1.85e-05	3.97e-05	0	0.000158066	2.74e-05	0.000182863
505	k__Bacteria;p__Planctomycetes;c__Planctomycetia;o__Gemmatales;f__Gemmataceae;g__	0.0113735	0.0182889	0.0153659	0.0188495	0.013236	0.0117345	0.00512245	0.0122576	0.00893362	0.0143901	0.0155284	0.0157128	0.0115407	0.00619191	0.0146411	0.00943128	0.0126744	0.0084151	0.015396	0.0132	0.0124771	0.00740038	0.0125569	0.0102795
506	k__Bacteria;p__Planctomycetes;c__Planctomycetia;o__Gemmatales;f__Gemmataceae;g__Gemmata	0.000907396	0.000504238	0.000638162	0.000663714	0.000472258	0.000541593	0.0004205	0.000467219	0.000141355	0.00125892	0.000542354	0.00047367	0.000712846	0.00155124	0.000344947	0.000500776	0.000632179	0.000116414	0.000276906	0.00041002	0.00016899	0.000804702	0.000808795	0.00104493
507	k__Bacteria;p__Planctomycetes;c__Planctomycetia;o__Gemmatales;f__Isosphaeraceae;g__	0.00159105	0.00384311	0.00307819	0.00313756	0.00242511	0.00215348	0.000382273	0.00192384	0.000862264	0.00311232	0.0027974	0.00320136	0.00324468	0.00053446	0.00369221	0.00165256	0.00175777	0.00131382	0.0018645	0.00292305	0.00242219	0.00146571	0.00202884	0.00151515
508	k__Bacteria;p__Planctomycetes;c__Planctomycetia;o__Gemmatales;f__Isosphaeraceae;g__Nostocoida	0	0	0	0	0	0	1.27e-05	0	1.41e-05	0	0	0	0	0	0	0	0	0	0	0	0	0	0	1.31e-05
509	k__Bacteria;p__Planctomycetes;c__Planctomycetia;o__Pirellulales;f__Pirellulaceae;g__	0.000770665	0.000804056	0.00122627	0.00113435	0.00179969	0.00088976	0.00173297	0.000673345	0.000678503	0.00159113	0.00111325	0.00125768	0.000700556	0.00368907	0.00139256	0.00110171	0.000878884	0.000382505	0.00123685	0.00138878	0.000577383	0.00195428	0.00109667	0.00189394
510	k__Bacteria;p__Planctomycetes;c__Planctomycetia;o__Pirellulales;f__Pirellulaceae;g__A17	9.94e-05	5.45e-05	7.51e-05	8.45e-05	0.000140401	3.87e-05	0.000152909	5.5e-05	5.65e-05	0.00010491	0.00011418	3.27e-05	1.23e-05	0.00044321	0.000114982	1.67e-05	3.08e-05	0	5.54e-05	0.000132265	1.41e-05	0.000258654	6.85e-05	0.000339603
511	k__Bacteria;p__Planctomycetes;c__Planctomycetia;o__Pirellulales;f__Pirellulaceae;g__Pirellula	0.000372902	0.000136281	0.000200208	0.000241351	0.000536077	7.74e-05	0.000509697	0.000247351	8.48e-05	0.000349699	8.56e-05	0.000147001	0.000159776	0.000938563	0.000166085	0.000333851	0.000262123	3.33e-05	0.000295366	0.000251303	0	0.000646635	0.000233043	0.000561651
512	k__Bacteria;p__Planctomycetes;c__Planctomycetia;o__Planctomycetales;f__Planctomycetaceae;g__Planctomyces	0.000236172	0.000136281	0.000400415	0.000181013	0.000344621	0.000180531	0.000458727	0.000219868	0.000282709	0.000384669	0.000570898	0.00047367	0.000135195	0.000573566	0.000740996	0.000317158	0.000215866	0.000199568	0.000295366	0.000290982	0.000267568	0.000330503	0.000479794	0.000587774
513	k__Bacteria;p__Planctomycetes;c__vadinHA49;o__DH61;f__;g__	0.000161591	0	1.25e-05	2.41e-05	0	0	3.82e-05	0	1.41e-05	8.74e-05	2.85e-05	3.27e-05	4.92e-05	0.000312854	2.56e-05	0.000150233	0	0	0	0	0	0	2.74e-05	7.84e-05
514	k__Bacteria;p__Planctomycetes;c__vadinHA49;o__p04_C01;f__;g__	0.000111871	1.36e-05	2.5e-05	6.03e-05	2.55e-05	2.58e-05	2.55e-05	5.5e-05	9.89e-05	5.25e-05	5.71e-05	0.000114334	1.23e-05	1.3e-05	6.39e-05	0.000166925	3.08e-05	9.98e-05	5.54e-05	1.32e-05	7.04e-05	1.44e-05	0.000150792	9.14e-05
515	k__Bacteria;p__Proteobacteria;Other;Other;Other;Other	2.49e-05	0	0	1.21e-05	0	0	0	0	0	0	0	0	0	0	0	0	1.54e-05	3.33e-05	0	0	0	0	0	0
516	k__Bacteria;p__Proteobacteria;c__;o__;f__;g__	2.49e-05	1.36e-05	0	0	0	1.29e-05	0.000522439	0.000123676	0.000183761	3.5e-05	0	3.27e-05	3.69e-05	3.91e-05	8.94e-05	0.000166925	4.63e-05	6.65e-05	7.38e-05	1.32e-05	0	0.000158066	0.000109667	0.00015674
517	k__Bacteria;p__Proteobacteria;c__Alphaproteobacteria;Other;Other;Other	0.000186451	0.000245305	8.76e-05	7.24e-05	0.000191456	0.000425537	0.000993909	0.000151159	0.000183761	0.000227305	8.56e-05	3.27e-05	0.000122904	0.000391068	3.83e-05	0.000417314	0.000385475	0	7.38e-05	0.000105812	0	0.000143697	8.23e-05	0
518	k__Bacteria;p__Proteobacteria;c__Alphaproteobacteria;o__;f__;g__	0.00134245	0.000545123	0.000850883	0.000301688	0.000829642	0.000696334	0.00207702	0.00130547	0.00125806	0.00141628	0.0012417	0.00138834	0.000344133	0.00323283	0.000574911	0.00213664	0.000863465	0.00179611	0.000387668	0.000529059	0.000690044	0.00106336	0.000479794	0.00104493
519	k__Bacteria;p__Proteobacteria;c__Alphaproteobacteria;o__BD7-3;f__;g__	0.000236172	6.81e-05	3.75e-05	2.41e-05	8.93e-05	7.74e-05	0.000127424	0.000164901	0.000113084	0.00020982	0.000214087	0.000261335	0	0.000482317	6.39e-05	0.000283773	0.00015419	0	7.38e-05	5.29e-05	7.04e-05	0.000100588	0.000191918	0.000104493
520	k__Bacteria;p__Proteobacteria;c__Alphaproteobacteria;o__Caulobacterales;f__;g__	0	0	0	0	0	2.58e-05	0	0	0	0	0	0	0	0	0	0	0	0	0	0	0	0	0	0
521	k__Bacteria;p__Proteobacteria;c__Alphaproteobacteria;o__Caulobacterales;f__Caulobacteraceae;g__	0.00191423	0.0042247	0.00257767	0.00247384	0.00365043	0.0023469	0.000496955	0.00118179	0.0015125	0.00326969	0.00459573	0.00558605	0.000909493	0.00123838	0.00238907	0.00225349	0.00143397	0.00385831	0.00110762	0.00152104	0.00350655	0.000186806	0.00123376	0.000261233
522	k__Bacteria;p__Proteobacteria;c__Alphaproteobacteria;o__Caulobacterales;f__Caulobacteraceae;g__Arthrospira	4.97e-05	0	0	0	0	0	0	0	0	0	0	0	0	9.12e-05	0	0	0	0	0	0	0	0	0	0
523	k__Bacteria;p__Proteobacteria;c__Alphaproteobacteria;o__Caulobacterales;f__Caulobacteraceae;g__Asticcacaulis	0.000410193	0	6.26e-05	0	0.00010211	2.58e-05	3.82e-05	2.75e-05	0	0.000122395	0.00017127	0.000114334	0.000122904	3.91e-05	7.67e-05	1.67e-05	0	0	0	1.32e-05	4.22e-05	0	1.37e-05	3.92e-05
524	k__Bacteria;p__Proteobacteria;c__Alphaproteobacteria;o__Caulobacterales;f__Caulobacteraceae;g__Brevundimonas	0	0	0	0	2.55e-05	0	1.27e-05	0	0	0	0	0	0	0	0	0	0	0	0	0	0	0	0	0
525	k__Bacteria;p__Proteobacteria;c__Alphaproteobacteria;o__Caulobacterales;f__Caulobacteraceae;g__Mycoplana	2.49e-05	0	2.5e-05	0	2.55e-05	0	0	0	0	0	0	0	1.23e-05	0	0	0	0	0	0	0	0	0	0	0
526	k__Bacteria;p__Proteobacteria;c__Alphaproteobacteria;o__Caulobacterales;f__Caulobacteraceae;g__Phenylobacterium	0.00269733	0.000940336	0.00168925	0.000591309	0.00177416	0.0010445	0.000688091	0.00120927	0.000692638	0.00131137	0.000913438	0.000816673	0.00121675	0.00157731	0.00136701	0.000667702	0.00104849	0.000964577	0.000553812	0.00104489	0.000521053	0.00149445	0.00139826	0.000339603
527	k__Bacteria;p__Proteobacteria;c__Alphaproteobacteria;o__Ellin329;f__;g__	0.00541951	0.0103846	0.0102857	0.00767495	0.00716045	0.0060091	0.00323658	0.00571656	0.00869332	0.00549028	0.0152573	0.0151085	0.00438769	0.00340229	0.00670729	0.0110672	0.00690772	0.0178613	0.00592579	0.00906013	0.0140403	0.00291704	0.00974667	0.00292581
528	k__Bacteria;p__Proteobacteria;c__Alphaproteobacteria;o__Kiloniellales;f__;g__	1.24e-05	0	0	0	0	0	0	0	0	0	0	0	0	1.3e-05	0	0	0	0	0	0	0	0	0	0
529	k__Bacteria;p__Proteobacteria;c__Alphaproteobacteria;o__Rhizobiales;Other;Other	0.000298322	0.00049061	0.000300312	0.000434431	0.000319093	0.000541593	0.000267591	0.000494703	0.00059369	0.000437124	0.000613716	0.000555338	0.000294971	7.82e-05	0.000140534	0.000267081	0.00015419	0.000149676	0.000129223	0.000158718	0.000140825	0.000215545	0.000178209	0.00015674
530	k__Bacteria;p__Proteobacteria;c__Alphaproteobacteria;o__Rhizobiales;f__;g__	0.00279677	0.00115839	0.00105109	0.000953335	0.00111045	0.00096713	0.00457453	0.000975663	0.000735045	0.00250035	0.00111325	0.00102901	0.0011553	0.00939867	0.000753772	0.000751164	0.00101765	0.00026609	0.000719956	0.000621644	0.000253485	0.00354931	0.000945879	0.00343521
531	k__Bacteria;p__Proteobacteria;c__Alphaproteobacteria;o__Rhizobiales;f__Bartonellaceae;g__	0	0	2.5e-05	0	0	0	0	0	0	0	0	0	0	0	0	0	0	0	0	0	0	0	0	0
532	k__Bacteria;p__Proteobacteria;c__Alphaproteobacteria;o__Rhizobiales;f__Beijerinckiaceae;Other	1.24e-05	1.36e-05	3.75e-05	0.00019308	0.00010211	0.000141846	5.1e-05	0.000109934	8.48e-05	6.99e-05	5.71e-05	4.9e-05	4.92e-05	0	0.000217189	6.68e-05	1.54e-05	0	3.69e-05	7.94e-05	7.04e-05	1.44e-05	8.23e-05	1.31e-05
533	k__Bacteria;p__Proteobacteria;c__Alphaproteobacteria;o__Rhizobiales;f__Beijerinckiaceae;g__	0.000111871	0.000204421	1.25e-05	4.83e-05	0.00010211	6.45e-05	6.37e-05	0.000151159	0.00125806	0.000192335	0.000156997	0.000294002	0.000995526	0.000482317	0.000140534	3.34e-05	7.71e-05	0	0.000147683	0.000687776	7.04e-05	0.000158066	0.000164501	0.000339603
534	k__Bacteria;p__Proteobacteria;c__Alphaproteobacteria;o__Rhizobiales;f__Bradyrhizobiaceae;Other	1.24e-05	9.54e-05	3.75e-05	2.41e-05	3.83e-05	0	0	0	0	0	2.85e-05	1.63e-05	7.37e-05	7.82e-05	5.11e-05	1.67e-05	1.54e-05	0	0	1.32e-05	1.41e-05	0	0	1.31e-05
535	k__Bacteria;p__Proteobacteria;c__Alphaproteobacteria;o__Rhizobiales;f__Bradyrhizobiaceae;g__	0.0110131	0.015059	0.00938474	0.013226	0.00917712	0.00722124	0.00142715	0.00413626	0.00436786	0.00977409	0.0105616	0.0116131	0.00652623	0.00415836	0.0123159	0.00517469	0.00461028	0.00329286	0.00385822	0.00731423	0.0046754	0.00301763	0.00845808	0.00266458
536	k__Bacteria;p__Proteobacteria;c__Alphaproteobacteria;o__Rhizobiales;f__Bradyrhizobiaceae;g__Balneimonas	0.000534493	0.000695031	0.000312825	9.65e-05	0.00010211	6.45e-05	0.000598894	0	0	6.99e-05	2.85e-05	0.000163335	2.46e-05	0.00097767	2.56e-05	1.67e-05	1.54e-05	0	0	0	1.41e-05	5.75e-05	1.37e-05	0.000208986
537	k__Bacteria;p__Proteobacteria;c__Alphaproteobacteria;o__Rhizobiales;f__Bradyrhizobiaceae;g__Bosea	6.22e-05	0	1.25e-05	2.41e-05	0.00020422	0	0	0	0	5.25e-05	4.28e-05	1.63e-05	1.23e-05	3.91e-05	5.11e-05	0	3.08e-05	0	3.69e-05	6.61e-05	0	7.18e-05	6.85e-05	0.000117555
538	k__Bacteria;p__Proteobacteria;c__Alphaproteobacteria;o__Rhizobiales;f__Bradyrhizobiaceae;g__Bradyrhizobium	0.00577999	0.00273924	0.00166423	0.00217215	0.00408439	0.00297876	0.00188588	0.00265215	0.00137114	0.00417891	0.00117034	0.00114334	0.00299887	0.00470585	0.00260626	0.00368905	0.0034847	0.000299351	0.00328595	0.00392826	0.000901282	0.00402351	0.0027828	0.00368339
539	k__Bacteria;p__Proteobacteria;c__Alphaproteobacteria;o__Rhizobiales;f__Brucellaceae;Other	0	5.45e-05	0	0	0	0	0	0	0	0	0	0	0	3.91e-05	0	0	0	0	0	0	0	0	0	0
540	k__Bacteria;p__Proteobacteria;c__Alphaproteobacteria;o__Rhizobiales;f__Hyphomicrobiaceae;Other	0.000211311	0.000149909	0.000100104	9.65e-05	0.000255275	7.74e-05	0.000293076	0.000164901	0.000169626	0.00013988	9.99e-05	9.8e-05	7.37e-05	0.000808207	0.000114982	0.000116848	0.000292961	0	0.000147683	0.000158718	4.22e-05	0.000215545	0.000164501	0.000248171
541	k__Bacteria;p__Proteobacteria;c__Alphaproteobacteria;o__Rhizobiales;f__Hyphomicrobiaceae;g__	0.00344313	0.00410205	0.00409174	0.00537005	0.00705834	0.00464223	0.00359336	0.00450729	0.00216273	0.00470345	0.00242632	0.00266235	0.00728824	0.00896849	0.0075505	0.00517469	0.00468738	0.00134708	0.00518737	0.00567415	0.0012111	0.00952709	0.00431814	0.00898642
542	k__Bacteria;p__Proteobacteria;c__Alphaproteobacteria;o__Rhizobiales;f__Hyphomicrobiaceae;g__Devosia	0.000472343	0.000204421	0.000225234	8.45e-05	0.000268038	3.87e-05	0.000254848	4.12e-05	5.65e-05	0.000699399	0.000228359	0.000310336	1.23e-05	0.00118624	0.000166085	0.000116848	0.000138771	0.000282721	1.85e-05	1.32e-05	0	0.000316133	0.000137084	0.000378788
543	k__Bacteria;p__Proteobacteria;c__Alphaproteobacteria;o__Rhizobiales;f__Hyphomicrobiaceae;g__Hyphomicrobium	0.000745805	0.000204421	0.000212721	0.000229283	0.000421203	0.000128951	0.000688091	0.000192384	0.000169626	0.000629459	0.000256904	0.000163335	3.69e-05	0.0046146	0.000357722	0.000250388	0.00030838	9.98e-05	0.000147683	0.000251303	8.45e-05	0.000661005	9.6e-05	0.000626959
544	k__Bacteria;p__Proteobacteria;c__Alphaproteobacteria;o__Rhizobiales;f__Hyphomicrobiaceae;g__Parvibaculum	0	0	0	0	0	0	0	0	0	0	0	0	0	0	0	0	0	0	0	0	0	0	0	2.61e-05
545	k__Bacteria;p__Proteobacteria;c__Alphaproteobacteria;o__Rhizobiales;f__Hyphomicrobiaceae;g__Pedomicrobium	0.003555	0.00166262	0.0013514	0.00138777	0.00126361	0.00122503	0.00200056	0.00160778	0.000989483	0.00129389	0.00245486	0.00233569	0.000749717	0.0072869	0.00157142	0.00130202	0.00169609	0.000399135	0.00125531	0.000965532	0.00115477	0.00379359	0.00239897	0.00326541
546	k__Bacteria;p__Proteobacteria;c__Alphaproteobacteria;o__Rhizobiales;f__Hyphomicrobiaceae;g__Rhodoplanes	0.0306526	0.0310311	0.0232116	0.0422484	0.0290758	0.0263962	0.00711027	0.0238282	0.0161144	0.0307561	0.0380647	0.0368973	0.0299764	0.0223039	0.044843	0.0266246	0.0254722	0.010444	0.024257	0.0267439	0.0168568	0.0463709	0.0562867	0.0491641
547	k__Bacteria;p__Proteobacteria;c__Alphaproteobacteria;o__Rhizobiales;f__Methylobacteriaceae;g__	1.24e-05	4.09e-05	0	0	0	0	0	0	0	0	0	0	0	3.91e-05	0	0	0	0	0	0	0	0	0	0
548	k__Bacteria;p__Proteobacteria;c__Alphaproteobacteria;o__Rhizobiales;f__Methylobacteriaceae;g__Methylobacterium	3.73e-05	0.000122653	3.75e-05	1.21e-05	1.28e-05	0	0	0	0	6.99e-05	0	3.27e-05	0	1.3e-05	0	0	0	0	3.69e-05	0	0	0	0	0
549	k__Bacteria;p__Proteobacteria;c__Alphaproteobacteria;o__Rhizobiales;f__Methylocystaceae;Other	6.22e-05	4.09e-05	8.76e-05	0.00014481	0.000331857	7.74e-05	0	0.000123676	8.48e-05	0.00020982	0.000371084	0.000490004	8.6e-05	0	0.000383274	0.000233696	0.000123352	3.33e-05	0.000258446	0.000238076	0.00011266	4.31e-05	0.000164501	2.61e-05
550	k__Bacteria;p__Proteobacteria;c__Alphaproteobacteria;o__Rhizobiales;f__Methylocystaceae;g__	0.000360472	0.00271199	0.00200208	0.00195494	0.00085517	0.00128951	7.65e-05	0.000728312	0.0004382	0.00213316	0.00204096	0.00204168	0.00142569	0.000456246	0.00204413	0.000834627	0.000632179	0.000931315	0.00123685	0.00108457	0.00147867	0.000114957	0.000959588	9.14e-05
551	k__Bacteria;p__Proteobacteria;c__Alphaproteobacteria;o__Rhizobiales;f__Methylocystaceae;g__Methylosinus	0	0	0	2.41e-05	2.55e-05	0.000180531	1.27e-05	0	0	0	0	4.9e-05	6.15e-05	0	0.000102206	0.000116848	0	0	0	6.61e-05	0	0	9.6e-05	0
552	k__Bacteria;p__Proteobacteria;c__Alphaproteobacteria;o__Rhizobiales;f__Methylocystaceae;g__Pleomorphomonas	0	0	0	0	1.28e-05	0	5.1e-05	0	0	0	2.85e-05	4.9e-05	0	0.00011732	0	5.01e-05	0	0	0	0	0	1.44e-05	1.37e-05	0
553	k__Bacteria;p__Proteobacteria;c__Alphaproteobacteria;o__Rhizobiales;f__Phyllobacteriaceae;Other	7.46e-05	2.73e-05	5.01e-05	0	0	3.87e-05	0.000496955	1.37e-05	7.07e-05	0.000122395	0	0	2.46e-05	0.000364997	1.28e-05	8.35e-05	4.63e-05	0	0	1.32e-05	0	0.000114957	1.37e-05	5.22e-05
554	k__Bacteria;p__Proteobacteria;c__Alphaproteobacteria;o__Rhizobiales;f__Phyllobacteriaceae;g__	0	0	0	0	0	0	2.55e-05	0	2.83e-05	3.5e-05	0	1.63e-05	0	0	0	0	0	0	0	0	0	0	0	1.31e-05
555	k__Bacteria;p__Proteobacteria;c__Alphaproteobacteria;o__Rhizobiales;f__Phyllobacteriaceae;g__Mesorhizobium	0.000472343	0.000340702	0.000162669	7.24e-05	1.28e-05	2.58e-05	0.000229364	2.75e-05	7.07e-05	0.000454609	0.00011418	1.63e-05	3.69e-05	0.000143392	1.28e-05	0.000116848	0.000231285	4.99e-05	5.54e-05	0.000105812	0.000253485	0.000273024	0.000178209	0.000182863
556	k__Bacteria;p__Proteobacteria;c__Alphaproteobacteria;o__Rhizobiales;f__Phyllobacteriaceae;g__Phyllobacterium	0.000111871	6.81e-05	5.01e-05	0	0	0	0.000433242	2.75e-05	0	0.00010491	0	1.63e-05	2.46e-05	0.000130356	0	0	0	0	1.85e-05	0	0	0.000273024	0	0.000182863
557	k__Bacteria;p__Proteobacteria;c__Alphaproteobacteria;o__Rhizobiales;f__Rhizobiaceae;Other	0.000323182	0.00042247	0.000513032	0.000241351	0.000395676	0.000167636	0.00122327	0.000137417	0.000127219	0.000559519	0.00011418	0.000212335	2.46e-05	0.000612673	6.39e-05	0.000183618	0.000400894	0	3.69e-05	0.000145491	1.41e-05	0.00045983	0.000178209	0.000143678
558	k__Bacteria;p__Proteobacteria;c__Alphaproteobacteria;o__Rhizobiales;f__Rhizobiaceae;g__	7.46e-05	0	1.25e-05	3.62e-05	1.28e-05	0	0.000700833	1.37e-05	4.24e-05	8.74e-05	2.85e-05	1.63e-05	0	0.00011732	2.56e-05	0	1.54e-05	0	0	1.32e-05	0	1.44e-05	5.48e-05	1.31e-05
559	k__Bacteria;p__Proteobacteria;c__Alphaproteobacteria;o__Rhizobiales;f__Rhizobiaceae;g__Agrobacterium	0.00109385	0.000953964	0.000362876	0.000132743	0.000982807	0.000490013	0.000700833	0.00023361	0.000240303	0.000891733	8.56e-05	4.9e-05	0.000430166	0.000990706	0.000140534	0.000233696	0.00061676	0.000149676	1.85e-05	0.000171944	7.04e-05	0.000387981	0.000178209	0.000365726
560	k__Bacteria;p__Proteobacteria;c__Alphaproteobacteria;o__Rhizobiales;f__Rhizobiaceae;g__Kaistia	0	0	1.25e-05	0	2.55e-05	0	0	0	0	0	0	1.63e-05	0	0	0	0	0	0	0	3.97e-05	0	0	0	0
561	k__Bacteria;p__Proteobacteria;c__Alphaproteobacteria;o__Rhizobiales;f__Rhizobiaceae;g__Rhizobium	0.00141703	0.0011175	0.000513032	0.000687849	0.0011615	0.000709229	0.00036953	1.37e-05	0.000169626	0.000979158	0.000299722	0.00042467	0.0010324	0.000312854	0.000332171	0.000100155	0.00030838	6.65e-05	7.38e-05	0.000317435	2.82e-05	0.000273024	0.000630586	0.00039185
562	k__Bacteria;p__Proteobacteria;c__Alphaproteobacteria;o__Rhizobiales;f__Rhizobiaceae;g__Shinella	6.22e-05	0	0	0	0	0	0.000573409	0	1.41e-05	1.75e-05	0	0	1.23e-05	5.21e-05	0	8.35e-05	0	0	0	0	0	2.87e-05	0	3.92e-05
563	k__Bacteria;p__Proteobacteria;c__Alphaproteobacteria;o__Rhizobiales;f__Rhodobiaceae;g__Afifella	0.000174021	9.54e-05	2.5e-05	7.24e-05	0.00010211	2.58e-05	0.000560667	0	4.24e-05	0.000437124	2.85e-05	1.63e-05	0	0.00254194	0.000178861	0.000100155	4.63e-05	0	0	0	0	0.000244284	6.85e-05	0.000274295
564	k__Bacteria;p__Proteobacteria;c__Alphaproteobacteria;o__Rhizobiales;f__Xanthobacteraceae;Other	1.24e-05	0	0	0	0	1.29e-05	0	2.75e-05	0	0	0	0	0	6.52e-05	0	0	0	0	0	0	0	0	2.74e-05	0
565	k__Bacteria;p__Proteobacteria;c__Alphaproteobacteria;o__Rhizobiales;f__Xanthobacteraceae;g__	2.49e-05	0	2.5e-05	2.41e-05	3.83e-05	0	0	0	0	0	1.43e-05	0	0	2.61e-05	3.83e-05	0	3.08e-05	0	0	1.32e-05	0	2.87e-05	0	0
566	k__Bacteria;p__Proteobacteria;c__Alphaproteobacteria;o__Rhizobiales;f__Xanthobacteraceae;g__Labrys	0.000522063	0.000327074	0.000387902	0.000301688	0.000574368	0.000257901	0.000165652	0.000137417	0.000197897	0.000699399	0.000242632	0.000326669	0.000344133	0.000247676	0.000268292	0.000183618	0.000400894	6.65e-05	0.000147683	0.000304209	2.82e-05	0.000229915	0.000301585	0.00031348
567	k__Bacteria;p__Proteobacteria;c__Alphaproteobacteria;o__Rhodobacterales;f__Hyphomonadaceae;g__	0.00150404	0.000681403	0.000450467	0.000301688	0.000689241	0.000464223	0.00496955	0.000824504	0.000833993	0.00188838	0.00141297	0.000963674	8.6e-05	0.00932045	0.000319395	0.00130202	0.00131062	0.000232829	5.54e-05	0.000238076	0.000154908	0.00235663	0.000987004	0.00165883
568	k__Bacteria;p__Proteobacteria;c__Alphaproteobacteria;o__Rhodobacterales;f__Hyphomonadaceae;g__Hyphomonas	0	0	0	2.41e-05	0	0	0	0	0	0	0	0	0	0	0	0	1.54e-05	0	0	0	0	0	0	0
569	k__Bacteria;p__Proteobacteria;c__Alphaproteobacteria;o__Rhodobacterales;f__Rhodobacteraceae;Other	0	0	0	0	0	0	0	0	0	0	1.43e-05	0	0	0	5.11e-05	1.67e-05	0	0	0	0	0	4.31e-05	0	2.61e-05
570	k__Bacteria;p__Proteobacteria;c__Alphaproteobacteria;o__Rhodobacterales;f__Rhodobacteraceae;g__	2.49e-05	0	1.25e-05	0	0	0	0.000318561	0	0	8.74e-05	1.43e-05	0	0	0.00020857	0	1.67e-05	0	0	0	0	0	5.75e-05	0	3.92e-05
571	k__Bacteria;p__Proteobacteria;c__Alphaproteobacteria;o__Rhodobacterales;f__Rhodobacteraceae;g__Amaricoccus	1.24e-05	0	0	0	0	0	1.27e-05	0	0	3.5e-05	0	0	0	0	0	0	0	0	0	0	0	4.31e-05	0	0
572	k__Bacteria;p__Proteobacteria;c__Alphaproteobacteria;o__Rhodobacterales;f__Rhodobacteraceae;g__Paracoccus	0	0	0	0	0	0	0	0	0	0	0	0	0	0	0	0	0	0	0	2.65e-05	0	0	0	0
573	k__Bacteria;p__Proteobacteria;c__Alphaproteobacteria;o__Rhodobacterales;f__Rhodobacteraceae;g__Rhodobacter	0	0	0	0	2.55e-05	0	0	0	0	1.75e-05	0	0	0	0	0	0	0	0	1.85e-05	0	0	0	0	1.31e-05
574	k__Bacteria;p__Proteobacteria;c__Alphaproteobacteria;o__Rhodospirillales;f__;g__	0.000285892	2.73e-05	1.25e-05	1.21e-05	2.55e-05	3.87e-05	0.000942939	5.5e-05	0	5.25e-05	1.43e-05	0	2.46e-05	0.00165552	6.39e-05	8.35e-05	7.71e-05	0	0	2.65e-05	0	0.000502939	1.37e-05	0.000431034
575	k__Bacteria;p__Proteobacteria;c__Alphaproteobacteria;o__Rhodospirillales;f__Acetobacteraceae;Other	2.49e-05	0	0	2.41e-05	0	0	0	0	0	0	0	0	0	0	0	0	0	0	0	0	0	0	0	0
576	k__Bacteria;p__Proteobacteria;c__Alphaproteobacteria;o__Rhodospirillales;f__Acetobacteraceae;g__	0.000807955	0.00362506	0.00266526	0.00179806	0.000918989	0.00094134	3.82e-05	0.000563411	0.000466471	0.00388166	0.00208378	0.00204168	0.00120446	0.000351961	0.00159698	0.000567546	0.000647598	0.000981207	0.000627654	0.0011507	0.00167582	0.000287393	0.000726545	0.000182863
577	k__Bacteria;p__Proteobacteria;c__Alphaproteobacteria;o__Rhodospirillales;f__Acetobacteraceae;g__Acidisphaera	0	0	0	0	0	0	0	0	0	0	0	0	0	0	0	0	0	0	0	2.65e-05	0	0	0	0
578	k__Bacteria;p__Proteobacteria;c__Alphaproteobacteria;o__Rhodospirillales;f__Acetobacteraceae;g__Acidocella	2.49e-05	0	1.25e-05	2.41e-05	2.55e-05	0	0	0	0	0	0.000142725	0.000179668	0	0	0	1.67e-05	6.17e-05	3.33e-05	5.54e-05	0	0	0	4.11e-05	0
579	k__Bacteria;p__Proteobacteria;c__Alphaproteobacteria;o__Rhodospirillales;f__Acetobacteraceae;g__Roseococcus	2.49e-05	2.73e-05	2.5e-05	0	0	3.87e-05	0	0	0	1.75e-05	1.43e-05	0	0	0	0	0	0	0	0	0	0	0	1.37e-05	0
580	k__Bacteria;p__Proteobacteria;c__Alphaproteobacteria;o__Rhodospirillales;f__Rhodospirillaceae;Other	0	0	0	0	3.83e-05	0	0	0	0	0	0	0	0	0	0	0	0	0	0	2.65e-05	0	0	0	3.92e-05
581	k__Bacteria;p__Proteobacteria;c__Alphaproteobacteria;o__Rhodospirillales;f__Rhodospirillaceae;g__	0.0348291	0.0371774	0.0313951	0.0333305	0.0230641	0.0150486	0.0432223	0.0201729	0.0173018	0.0303714	0.0353957	0.0324219	0.019001	0.0497569	0.032936	0.0124026	0.0169455	0.0209213	0.014676	0.0146417	0.0238699	0.023595	0.0290344	0.0200627
582	k__Bacteria;p__Proteobacteria;c__Alphaproteobacteria;o__Rhodospirillales;f__Rhodospirillaceae;g__Azospirillum	0.000124301	0.000245305	0.00046298	7.24e-05	6.38e-05	9.03e-05	3.82e-05	4.12e-05	0.000183761	0.00017485	0.000256904	0.000359336	0	0.000104285	6.39e-05	0.000100155	0.000123352	0.00024946	3.69e-05	6.61e-05	0.000253485	0	8.23e-05	0
583	k__Bacteria;p__Proteobacteria;c__Alphaproteobacteria;o__Rhodospirillales;f__Rhodospirillaceae;g__Inquilinus	0.000372902	0.000109025	8.76e-05	6.03e-05	0	0	0.000101939	4.12e-05	0	0.000122395	1.43e-05	0	2.46e-05	6.52e-05	1.28e-05	0	0	0	0	0	0	4.31e-05	0	0
584	k__Bacteria;p__Proteobacteria;c__Alphaproteobacteria;o__Rhodospirillales;f__Rhodospirillaceae;g__Magnetospirillum	0	0	0	0	0	0	0	0	4.24e-05	0	0	0	0	2.61e-05	0	3.34e-05	0	0	0	0	0	0	0	0
585	k__Bacteria;p__Proteobacteria;c__Alphaproteobacteria;o__Rhodospirillales;f__Rhodospirillaceae;g__Phaeospirillum	2.49e-05	0	0	0	0	2.58e-05	1.27e-05	0	0	0	0	1.63e-05	0	0.000104285	0	0	1.54e-05	0	0	0	0	0	0	0
586	k__Bacteria;p__Proteobacteria;c__Alphaproteobacteria;o__Rhodospirillales;f__Rhodospirillaceae;g__Skermanella	0	0	0	0	0	0	6.37e-05	0	0	0	0	0	0	0.000143392	0	0	0	0	0	0	0	0	0	0
587	k__Bacteria;p__Proteobacteria;c__Alphaproteobacteria;o__Rhodospirillales;f__Rhodospirillaceae;g__Telmatospirillum	9.94e-05	0.000436098	0.00025026	0.000120675	0.000114874	0.00112187	2.55e-05	5.5e-05	8.48e-05	0.000192335	0.000199814	0.000359336	7.37e-05	0	3.83e-05	5.01e-05	0.00015419	1.66e-05	5.54e-05	2.65e-05	1.41e-05	2.87e-05	0.000109667	0
588	k__Bacteria;p__Proteobacteria;c__Alphaproteobacteria;o__Rickettsiales;f__;g__	0.000223741	0.000109025	0.000200208	7.24e-05	0.000127637	0.000180531	5.1e-05	9.62e-05	2.83e-05	3.5e-05	0.000199814	0.000114334	9.83e-05	0.000143392	0.000166085	8.35e-05	3.08e-05	9.98e-05	7.38e-05	7.94e-05	8.45e-05	0.000273024	8.23e-05	6.53e-05
589	k__Bacteria;p__Proteobacteria;c__Alphaproteobacteria;o__Rickettsiales;f__Rickettsiaceae;Other	3.73e-05	0	0	0	0	0	0	0	0	0	0	0	0	0	0	0	0	0	0	0	0	0	0	0
590	k__Bacteria;p__Proteobacteria;c__Alphaproteobacteria;o__Rickettsiales;f__Rickettsiaceae;g__	2.49e-05	1.36e-05	0	0	2.55e-05	0	5.1e-05	0	2.83e-05	1.75e-05	0	0	0	7.82e-05	2.56e-05	0	4.63e-05	0	0	0	0	7.18e-05	1.37e-05	2.61e-05
591	k__Bacteria;p__Proteobacteria;c__Alphaproteobacteria;o__Rickettsiales;f__Rickettsiaceae;g__Rickettsia	0	0	2.5e-05	0	0	0	2.55e-05	0	0	0	0	0	0	0	0	0	0	0	0	0	0	0	0	0
592	k__Bacteria;p__Proteobacteria;c__Alphaproteobacteria;o__Rickettsiales;f__mitochondria;Other	2.49e-05	0	0	0	1.28e-05	2.58e-05	0	0	0	0	4.28e-05	0	0	0	0	0	1.54e-05	0	0	0	0	0	0	0
593	k__Bacteria;p__Proteobacteria;c__Alphaproteobacteria;o__Sphingomonadales;Other;Other	8.7e-05	2.73e-05	0	0	1.28e-05	0	0.000191136	4.12e-05	0	1.75e-05	1.43e-05	0	0	0.000938563	0	1.67e-05	1.54e-05	0	0	0	0	0.000273024	1.37e-05	3.92e-05
594	k__Bacteria;p__Proteobacteria;c__Alphaproteobacteria;o__Sphingomonadales;f__;g__	0	1.36e-05	0	0	1.28e-05	1.29e-05	0	0	0	0	0	0	0	2.61e-05	0	0	9.25e-05	0	0	0	0	4.31e-05	0	0
595	k__Bacteria;p__Proteobacteria;c__Alphaproteobacteria;o__Sphingomonadales;f__Erythrobacteraceae;Other	0	0	0	0	0	1.29e-05	0.000178394	0	0	0	0	0	0	0.000195534	2.56e-05	0	0	0	0	0	0	1.44e-05	0	0
596	k__Bacteria;p__Proteobacteria;c__Alphaproteobacteria;o__Sphingomonadales;f__Erythrobacteraceae;g__	0.000298322	0	1.25e-05	0	2.55e-05	7.74e-05	0.000598894	0	0	0.000157365	1.43e-05	0	4.92e-05	0.000847314	3.83e-05	5.01e-05	4.63e-05	0	1.85e-05	0	0	0.000186806	0	5.22e-05
597	k__Bacteria;p__Proteobacteria;c__Alphaproteobacteria;o__Sphingomonadales;f__Sphingomonadaceae;Other	0.000149161	4.09e-05	0.00012513	3.62e-05	0.000178692	3.87e-05	0.000203879	8.25e-05	2.83e-05	0.000122395	0.000185542	6.53e-05	0.000147485	0.000221605	3.83e-05	0.00020031	3.08e-05	0.000116414	0.000129223	1.32e-05	2.82e-05	0.000215545	0.000109667	0.000169801
598	k__Bacteria;p__Proteobacteria;c__Alphaproteobacteria;o__Sphingomonadales;f__Sphingomonadaceae;g__	0.00519577	0.000872196	0.000788318	0.000784389	0.00219536	0.00180531	0.00626927	0.00103063	0.00106016	0.00145125	0.000513809	0.000408337	0.00152402	0.00525335	0.00141811	0.00238703	0.00109475	0.00129719	0.000516891	0.000872947	7.04e-05	0.00137949	0.000959588	0.00818966
599	k__Bacteria;p__Proteobacteria;c__Alphaproteobacteria;o__Sphingomonadales;f__Sphingomonadaceae;g__Blastomonas	0	0	3.75e-05	0	0	0	0	0	0	5.25e-05	0	0	0	0	0	0	0	0	0	0	0	0	0	0
600	k__Bacteria;p__Proteobacteria;c__Alphaproteobacteria;o__Sphingomonadales;f__Sphingomonadaceae;g__Kaistobacter	0.0112492	0.00730464	0.0115245	0.00389781	0.00712216	0.00843338	0.0375392	0.0121614	0.00395793	0.00234299	0.00249768	0.00261335	0.00480557	0.0213132	0.00505922	0.00378921	0.00276	0.00194578	0.000959941	0.00292305	7.04e-05	0.00706988	0.00361902	0.00561651
601	k__Bacteria;p__Proteobacteria;c__Alphaproteobacteria;o__Sphingomonadales;f__Sphingomonadaceae;g__Novosphingobium	0.00149161	0.000313445	8.76e-05	0.000229283	0.00128914	0.000580278	0.00103214	0.000219868	0.000197897	0.000279759	0.000242632	0.000196002	0.000294971	0.0011732	0.000319395	0.00013354	0.000169609	1.66e-05	9.23e-05	0.000132265	0	0.00086218	0.000109667	0.000613898
602	k__Bacteria;p__Proteobacteria;c__Alphaproteobacteria;o__Sphingomonadales;f__Sphingomonadaceae;g__Sphingobium	0.000621504	0.000163537	0.00025026	0.000168945	0.000599895	0.000141846	0.000318561	6.87e-05	8.48e-05	0.00020982	0.000128452	8.17e-05	1.23e-05	0.00119928	0.000127758	0.000183618	0.000123352	3.33e-05	0	0	0	0.00102025	6.85e-05	0.00287356
603	k__Bacteria;p__Proteobacteria;c__Alphaproteobacteria;o__Sphingomonadales;f__Sphingomonadaceae;g__Sphingomonas	0.00159105	0.000367958	0.00187695	0.000687849	0.00239958	0.000477118	0.000496955	0.00123676	0.000720909	0.00141628	0.000585171	0.000457337	0.000172066	0.00121231	0.000472705	0.000333851	0.000385475	0.000182937	9.23e-05	3.97e-05	0.000140825	0.000617896	0.000397543	0.00031348
604	k__Bacteria;p__Proteobacteria;c__Alphaproteobacteria;o__Sphingomonadales;f__Sphingomonadaceae;g__Sphingopyxis	1.24e-05	0	0	0	0	0	6.37e-05	0	9.89e-05	3.5e-05	0	0	0	0.000130356	0	0	1.54e-05	0	0	0	0	0	0	1.31e-05
605	k__Bacteria;p__Proteobacteria;c__Betaproteobacteria;Other;Other;Other	2.49e-05	0	1.25e-05	0	0.000165928	3.87e-05	0.000573409	0.000164901	0.000254439	3.5e-05	4.28e-05	1.63e-05	4.92e-05	1.3e-05	2.56e-05	0.000333851	4.63e-05	6.65e-05	0.000221525	0.000132265	0	0.000114957	0.000137084	0.000248171
606	k__Bacteria;p__Proteobacteria;c__Betaproteobacteria;o__;f__;g__	0.00186451	0.00137643	0.000675701	0.00104988	0.00273144	0.00177952	0.0197762	0.00501573	0.00411342	0.00159113	0.00154143	0.00176401	0.00135195	0.0129313	0.00264459	0.0067104	0.00272916	0.00357559	0.00437511	0.00305531	0.00122518	0.0123004	0.0058809	0.0138062
607	k__Bacteria;p__Proteobacteria;c__Betaproteobacteria;o__A21b;f__EB1003;g__	0.009422	0.00904903	0.0153659	0.0130691	0.00962385	0.0107416	0.000242106	0.0165313	0.0068133	0.0030249	0.00626561	0.00700706	0.0119955	0.000273748	0.0146411	0.00847981	0.00675353	0.0115916	0.00697803	0.00751263	0.00418251	0.00524493	0.0108433	0.00495037
608	k__Bacteria;p__Proteobacteria;c__Betaproteobacteria;o__A21b;f__UD5;g__	8.7e-05	4.09e-05	0	0	0.000114874	2.58e-05	6.37e-05	4.12e-05	4.24e-05	6.99e-05	1.43e-05	1.63e-05	3.69e-05	0.000169463	0.000114982	0.000183618	1.54e-05	0	0	3.97e-05	0	0.000129327	1.37e-05	0.000208986
609	k__Bacteria;p__Proteobacteria;c__Betaproteobacteria;o__ASSO-13;f__;g__	0	0	0	0	0	0	0	0	0	0	0	0	0	0	0	0	0	0	0	0	0	2.87e-05	0	0
610	k__Bacteria;p__Proteobacteria;c__Betaproteobacteria;o__Burkholderiales;Other;Other	0	5.45e-05	0	0	5.11e-05	0	5.1e-05	0	0	3.5e-05	2.85e-05	0	1.23e-05	1.3e-05	0	1.67e-05	0	0	1.85e-05	0	0	0	0	0
611	k__Bacteria;p__Proteobacteria;c__Betaproteobacteria;o__Burkholderiales;f__;g__	0.000472343	1.36e-05	1.25e-05	0.000422364	0.00576921	0.000412642	0	0	2.83e-05	3.5e-05	5.71e-05	0	0.000196647	5.21e-05	0.00106039	0.00013354	0.000107933	1.66e-05	0	0	0	0.000100588	0.000397543	6.53e-05
612	k__Bacteria;p__Proteobacteria;c__Betaproteobacteria;o__Burkholderiales;f__Alcaligenaceae;Other	0	2.73e-05	0	0	0	0	0	0	0	0	0	0	0	0	0	0	0	0	0	0	0	0	0	0
613	k__Bacteria;p__Proteobacteria;c__Betaproteobacteria;o__Burkholderiales;f__Alcaligenaceae;g__	0.00120572	0.00117201	0.000750779	0.000711984	0.00181245	0.000980026	0.0135452	0.00243229	0.00353387	0.000489579	0.00331121	0.00308703	0.000528489	0.0057487	0.00233797	0.00282104	0.00127978	0.00389157	0.0019568	0.00132265	0.00345022	0.00344872	0.00233043	0.00361808
614	k__Bacteria;p__Proteobacteria;c__Betaproteobacteria;o__Burkholderiales;f__Alcaligenaceae;g__Achromobacter	0	0	0	0	0	0	0	0	0	0	0	0	0	0	0	0	0	0	0	0	0	0	0	2.61e-05
615	k__Bacteria;p__Proteobacteria;c__Betaproteobacteria;o__Burkholderiales;f__Burkholderiaceae;Other	9.94e-05	0.00205784	0.00287799	0.00123089	0.00311435	0.000980026	3.82e-05	4.12e-05	0.000240303	0.00347951	0.00179833	0.00258069	0.00083575	0	0.00048548	3.34e-05	0.0012952	0.000365874	0.000369208	0.000238076	0.00125334	0.000100588	0.00102813	0
616	k__Bacteria;p__Proteobacteria;c__Betaproteobacteria;o__Burkholderiales;f__Burkholderiaceae;g__	0	1.36e-05	2.5e-05	2.41e-05	3.83e-05	0	0	0	0	1.75e-05	0	0	0	2.61e-05	0	0	0	0	0	2.65e-05	0	0	0	0
617	k__Bacteria;p__Proteobacteria;c__Betaproteobacteria;o__Burkholderiales;f__Burkholderiaceae;g__Burkholderia	0.00674953	0.0131102	0.00966002	0.0168825	0.0162099	0.00299166	0.000267591	0.00270712	0.00373177	0.0157714	0.00951973	0.00890174	0.00409272	0.000273748	0.0136318	0.000617624	0.00345386	0.00302678	0.00143991	0.00640161	0.00539361	0.000574787	0.00579865	0.000182863
618	k__Bacteria;p__Proteobacteria;c__Betaproteobacteria;o__Burkholderiales;f__Burkholderiaceae;g__Candidatus Glomeribacter	0	0	0	0	0	0	0	0	0	0	0	3.27e-05	0	0	0	0	0	0	0	0	0	0	0	0
619	k__Bacteria;p__Proteobacteria;c__Betaproteobacteria;o__Burkholderiales;f__Burkholderiaceae;g__Pandoraea	0	4.09e-05	5.01e-05	0	0	0	0	0	2.83e-05	0	0	1.63e-05	0	0	0	0	0	4.99e-05	0	1.32e-05	0.000211238	0	4.11e-05	0
620	k__Bacteria;p__Proteobacteria;c__Betaproteobacteria;o__Burkholderiales;f__Burkholderiaceae;g__Salinispora	0.000124301	0.000899452	0.00150156	0.0013395	0.00292289	0.000541593	0	0.000109934	5.65e-05	0.00185341	0.000556626	0.00084934	0.000921784	1.3e-05	0.000549359	1.67e-05	0.000231285	0.000482288	1.85e-05	0.000304209	0.00149275	0	0.000233043	2.61e-05
621	k__Bacteria;p__Proteobacteria;c__Betaproteobacteria;o__Burkholderiales;f__Comamonadaceae;Other	0.000646364	9.54e-05	0.000112617	0.000120675	0.000280802	0.000103161	0.000866485	0.000535928	0.00031098	0.000262274	0.000342539	6.53e-05	0.000258099	0.000378032	0.000268292	0.000267081	0.000123352	0.000149676	0.000129223	0.000370341	2.82e-05	0.000416721	0.000123376	0.000208986
622	k__Bacteria;p__Proteobacteria;c__Betaproteobacteria;o__Burkholderiales;f__Comamonadaceae;g__	0.0033064	0.00149909	0.0015391	0.00138777	0.00311435	0.00128951	0.00326206	0.00203378	0.00846715	0.00218562	0.00168415	0.00209068	0.00156089	0.00608763	0.00260626	0.0024538	0.00185028	0.0014635	0.00123685	0.00195752	0.000366146	0.0041241	0.00167242	0.00323929
623	k__Bacteria;p__Proteobacteria;c__Betaproteobacteria;o__Burkholderiales;f__Comamonadaceae;g__Acidovorax	1.24e-05	1.36e-05	1.25e-05	0	0	0	0	0	0	0.000367184	4.28e-05	1.63e-05	0	1.3e-05	0	0	4.63e-05	0	0	0	0	1.44e-05	2.74e-05	0
624	k__Bacteria;p__Proteobacteria;c__Betaproteobacteria;o__Burkholderiales;f__Comamonadaceae;g__Azohydromonas	0	0	0	0	0	0	1.27e-05	0	0	0	0	0	1.23e-05	0	0	0	0	0	0	0	0	4.31e-05	0	0
625	k__Bacteria;p__Proteobacteria;c__Betaproteobacteria;o__Burkholderiales;f__Comamonadaceae;g__Comamonas	0	1.36e-05	3.75e-05	0	6.38e-05	1.29e-05	0	0.000274835	0.000607825	3.5e-05	0	0	3.69e-05	1.3e-05	0	0	3.08e-05	0	0	3.97e-05	0	8.62e-05	0	2.61e-05
626	k__Bacteria;p__Proteobacteria;c__Betaproteobacteria;o__Burkholderiales;f__Comamonadaceae;g__Delftia	0	0	0	2.41e-05	0	9.03e-05	7.65e-05	0.000109934	0.00134287	1.75e-05	1.43e-05	3.27e-05	3.69e-05	0	3.83e-05	0	4.63e-05	1.66e-05	3.69e-05	1.32e-05	2.82e-05	2.87e-05	1.37e-05	1.31e-05
627	k__Bacteria;p__Proteobacteria;c__Betaproteobacteria;o__Burkholderiales;f__Comamonadaceae;g__Giesbergeria	0	0	2.5e-05	0	0	0	0	0	0	0	1.43e-05	0	0	0	0	0	0	1.66e-05	3.69e-05	2.65e-05	0	0	0	0
628	k__Bacteria;p__Proteobacteria;c__Betaproteobacteria;o__Burkholderiales;f__Comamonadaceae;g__Hydrogenophaga	0	0	0	0	0	0	0	0	0	0	0	3.27e-05	0	0	1.28e-05	0	0	6.65e-05	0	0	0	0	0	0
629	k__Bacteria;p__Proteobacteria;c__Betaproteobacteria;o__Burkholderiales;f__Comamonadaceae;g__Limnohabitans	0	1.36e-05	1.25e-05	0	0	0	1.27e-05	0	0	0	0	1.63e-05	0	0	0	0	0	0	0	0	0	0	0	0
630	k__Bacteria;p__Proteobacteria;c__Betaproteobacteria;o__Burkholderiales;f__Comamonadaceae;g__Methylibium	0.000546924	0.000149909	0.000100104	0.000229283	0.000242511	0.000322377	0.000280333	0.000274835	5.65e-05	0.000157365	9.99e-05	0.000114334	0.000196647	0.000299819	0.000536583	0.000183618	0.000107933	8.32e-05	9.23e-05	0.000145491	0	0.000172436	9.6e-05	0.00023511
631	k__Bacteria;p__Proteobacteria;c__Betaproteobacteria;o__Burkholderiales;f__Comamonadaceae;g__Ramlibacter	0.000161591	8.18e-05	0.00012513	0.000108608	0.000114874	5.16e-05	0.000203879	0.000178643	0.000127219	3.5e-05	5.71e-05	0.000212335	3.69e-05	0.000286783	8.94e-05	1.67e-05	0	0.000116414	7.38e-05	0.000158718	0	0.000186806	5.48e-05	7.84e-05
632	k__Bacteria;p__Proteobacteria;c__Betaproteobacteria;o__Burkholderiales;f__Comamonadaceae;g__Roseateles	2.49e-05	0	0	0	0	0	0	1.37e-05	0	0	0	0	0	0.000378032	0	0	0	0	0	0	0	0	0	1.31e-05
633	k__Bacteria;p__Proteobacteria;c__Betaproteobacteria;o__Burkholderiales;f__Comamonadaceae;g__Rubrivivax	0	0	2.5e-05	0	0	0	2.55e-05	1.37e-05	1.41e-05	3.5e-05	0	0	0	3.91e-05	0	1.67e-05	3.08e-05	1.66e-05	0	0	0	4.31e-05	0	0
634	k__Bacteria;p__Proteobacteria;c__Betaproteobacteria;o__Burkholderiales;f__Comamonadaceae;g__Variovorax	0.00109385	0.000177165	0.000162669	0.000289621	0.00234853	0.000335272	0.000140167	0.000206126	0.0004382	0.000262274	0.000328267	0.000196002	0.000516199	0.00020857	0.000600462	0.000116848	0.000493408	0.000182937	0.000203064	0.000701003	0.000126743	0.000373612	0.000356418	0.000352665
635	k__Bacteria;p__Proteobacteria;c__Betaproteobacteria;o__Burkholderiales;f__Oxalobacteraceae;Other	6.22e-05	0.000109025	6.26e-05	7.24e-05	0.000165928	0	0.000101939	6.87e-05	7.07e-05	1.75e-05	0	4.9e-05	3.69e-05	3.91e-05	8.94e-05	5.01e-05	6.17e-05	3.33e-05	0	2.65e-05	1.41e-05	0.000373612	5.48e-05	9.14e-05
636	k__Bacteria;p__Proteobacteria;c__Betaproteobacteria;o__Burkholderiales;f__Oxalobacteraceae;g__	0.00100684	0.000395214	0.000900935	0.000325823	0.00462047	0.000490013	0.000280333	0.000618378	0.000636096	0.00108407	0.000499536	0.000490004	0.000258099	0.00138177	0.000511032	0.000317158	0.000200447	0.000449027	0.000369208	0.000145491	0.000436558	0.000474199	0.000287876	0.000483281
637	k__Bacteria;p__Proteobacteria;c__Betaproteobacteria;o__Burkholderiales;f__Oxalobacteraceae;g__Cupriavidus	0.00466128	0.0014582	0.00186443	0.00328237	0.0149208	0.00216637	0.00112133	0.00500199	0.00182348	0.000804308	0.0013987	0.00147001	0.00483015	0.00114713	0.00472705	0.000667702	0.00171151	0.000681856	0.000886099	0.00117716	0.000464723	0.00109209	0.00213851	0.0012278
638	k__Bacteria;p__Proteobacteria;c__Betaproteobacteria;o__Burkholderiales;f__Oxalobacteraceae;g__Janthinobacterium	9.94e-05	1.36e-05	0.000100104	3.62e-05	7.66e-05	0	0	2.75e-05	1.41e-05	0	1.43e-05	1.63e-05	1.23e-05	0	0	0	0	0	3.69e-05	0	0	0	0	0
639	k__Bacteria;p__Proteobacteria;c__Betaproteobacteria;o__Burkholderiales;f__Oxalobacteraceae;g__Oxalobacter	0	0	1.25e-05	0	0	0	0	0	0	0	0	0	0	0	0	0	0	0	0	3.97e-05	0	1.44e-05	0	0
640	k__Bacteria;p__Proteobacteria;c__Betaproteobacteria;o__Burkholderiales;f__Oxalobacteraceae;g__Ralstonia	0.0026849	0.00182616	3.75e-05	0.000217216	3.83e-05	3.87e-05	0	0	0.000325116	0.00225556	0.00248341	0.00181302	0	0.00151213	0.0016353	1.67e-05	0	4.99e-05	0.000147683	0.000119038	0.00118293	0.00100588	0.000109667	0
641	k__Bacteria;p__Proteobacteria;c__Betaproteobacteria;o__Ellin6067;f__;g__	0.00602859	0.00382949	0.00754533	0.00290828	0.00598619	0.00765967	0.00728867	0.00794272	0.00547043	0.00225556	0.00509527	0.00556971	0.00247038	0.00500567	0.00319395	0.0100656	0.0064914	0.00665225	0.0028429	0.00484089	0.00381636	0.00281646	0.00368756	0.00237722
642	k__Bacteria;p__Proteobacteria;c__Betaproteobacteria;o__Gallionellales;f__Gallionellaceae;Other	0	0	0	0	0	0	0	0	0	0	0	0	0	0	0	0	0	0	0	0	0	0	6.85e-05	0
643	k__Bacteria;p__Proteobacteria;c__Betaproteobacteria;o__Gallionellales;f__Gallionellaceae;g__Gallionella	0	0	0	0	0	0	0	0	0	1.75e-05	0	0	0	1.3e-05	0	0	0	0	0	0	0	0	0	0
644	k__Bacteria;p__Proteobacteria;c__Betaproteobacteria;o__Hydrogenophilales;f__Hydrogenophilaceae;Other	3.73e-05	1.36e-05	0	2.41e-05	0	0	0	0	0	0	0	0	0	2.61e-05	1.28e-05	1.67e-05	1.54e-05	0	3.69e-05	2.65e-05	0	4.31e-05	0	5.22e-05
645	k__Bacteria;p__Proteobacteria;c__Betaproteobacteria;o__Hydrogenophilales;f__Hydrogenophilaceae;g__Thiobacillus	0	0	0	0	1.28e-05	3.87e-05	0.00047147	5.5e-05	1.41e-05	0	0	0	1.23e-05	0	0	0	0	4.99e-05	3.69e-05	2.65e-05	0	0	6.85e-05	1.31e-05
646	k__Bacteria;p__Proteobacteria;c__Betaproteobacteria;o__IS-44;f__;g__	0.000323182	9.54e-05	3.75e-05	7.24e-05	0.00010211	3.87e-05	1.27e-05	4.12e-05	0	0.00013988	0.00017127	6.53e-05	1.23e-05	0.00104285	6.39e-05	0.00013354	4.63e-05	0	0	1.32e-05	0	0.000129327	1.37e-05	0.000169801
647	k__Bacteria;p__Proteobacteria;c__Betaproteobacteria;o__MND1;f__;g__	0.00238658	0.00084494	0.00142648	0.00088093	0.00262933	0.00119924	0.0228599	0.00802518	0.00429718	0.00117149	0.00137016	0.00124134	0.00054078	0.0210004	0.000983736	0.00869681	0.00487241	0.00342591	0.00227063	0.0019972	0.00188706	0.00556106	0.00263201	0.0063349
648	k__Bacteria;p__Proteobacteria;c__Betaproteobacteria;o__Methylophilales;f__;g__	0	0	0	0	0	0	0	4.12e-05	0.000113084	3.5e-05	0	0	0	0	2.56e-05	0	0	4.99e-05	1.85e-05	3.97e-05	0	0	0	0
649	k__Bacteria;p__Proteobacteria;c__Betaproteobacteria;o__Methylophilales;f__Methylophilaceae;g__	1.24e-05	0	0	0	0	0	0	0	1.41e-05	5.25e-05	2.85e-05	0	0	0	0	0	0	0	0	0	0	0	0	0
650	k__Bacteria;p__Proteobacteria;c__Betaproteobacteria;o__Neisseriales;f__Neisseriaceae;Other	0	0.000340702	1.25e-05	4.83e-05	1.28e-05	1.29e-05	3.82e-05	0	0.00134287	0	0.00017127	9.8e-05	4.92e-05	1.3e-05	1.28e-05	6.68e-05	3.08e-05	0.000864793	0	1.32e-05	0.00016899	0.000201175	0.000205626	0.00015674
651	k__Bacteria;p__Proteobacteria;c__Betaproteobacteria;o__Neisseriales;f__Neisseriaceae;g__	1.24e-05	0	2.5e-05	1.21e-05	0.000459494	5.16e-05	3.82e-05	0	0.000424064	1.75e-05	5.71e-05	8.17e-05	0	1.3e-05	3.83e-05	0.000100155	0	6.65e-05	0	5.29e-05	7.04e-05	0	0.000246751	2.61e-05
652	k__Bacteria;p__Proteobacteria;c__Betaproteobacteria;o__Neisseriales;f__Neisseriaceae;g__Vogesella	0	0	5.01e-05	0	3.83e-05	3.87e-05	3.82e-05	0	0.000169626	3.5e-05	2.85e-05	1.63e-05	0	0	0	0.00013354	0	1.66e-05	0	2.65e-05	0	1.44e-05	0	0
653	k__Bacteria;p__Proteobacteria;c__Betaproteobacteria;o__Nitrosomonadales;f__Nitrosomonadaceae;g__	0	0	0	0	0	0	0	4.12e-05	4.24e-05	0	0	0	0	2.61e-05	0	0	0	0	0	1.32e-05	0	1.44e-05	0	6.53e-05
654	k__Bacteria;p__Proteobacteria;c__Betaproteobacteria;o__Procabacteriales;f__Procabacteriaceae;g__	0	0	0	0	0	0	0	0	5.65e-05	3.5e-05	0	1.63e-05	0	0	0	1.67e-05	0	0	0	0	0	0	0	0
655	k__Bacteria;p__Proteobacteria;c__Betaproteobacteria;o__Rhodocyclales;f__Rhodocyclaceae;Other	6.22e-05	0.000177165	0.000187695	2.41e-05	0.00020422	0.000154741	0.00100665	0.000425994	0.000381658	0.00013988	9.99e-05	8.17e-05	7.37e-05	0.000182498	0.00039605	0.000317158	0.000200447	0.000149676	5.54e-05	0.00022485	0.000140825	0.00089092	0.000891046	0.00116249
656	k__Bacteria;p__Proteobacteria;c__Betaproteobacteria;o__Rhodocyclales;f__Rhodocyclaceae;g__	0.000136731	1.36e-05	0.000100104	3.62e-05	7.66e-05	0.000116056	0.000127424	0.000123676	0.000353387	5.25e-05	4.28e-05	9.8e-05	8.6e-05	0.000312854	0.000191637	0.000267081	0.000138771	0.000349243	5.54e-05	5.29e-05	5.63e-05	0.00153755	0.00105555	0.000417973
657	k__Bacteria;p__Proteobacteria;c__Betaproteobacteria;o__Rhodocyclales;f__Rhodocyclaceae;g__Azoarcus	0	0	0	0	0	0	2.55e-05	0	0	0	0	0	0	0	0	0	0	0	0	0	0	0	0	0
658	k__Bacteria;p__Proteobacteria;c__Betaproteobacteria;o__Rhodocyclales;f__Rhodocyclaceae;g__Azospira	0	0	0	0	0	0	3.82e-05	0	0	0	0	0	0	0	0	5.01e-05	0	0	0	0	0	1.44e-05	0	6.53e-05
659	k__Bacteria;p__Proteobacteria;c__Betaproteobacteria;o__Rhodocyclales;f__Rhodocyclaceae;g__C39	0	0	0	0	0	0	6.37e-05	0	0	0	0	0	0	0	0	0	0	0	0	0	0	0	0	0
660	k__Bacteria;p__Proteobacteria;c__Betaproteobacteria;o__Rhodocyclales;f__Rhodocyclaceae;g__Dechloromonas	1.24e-05	0	1.25e-05	6.03e-05	0	2.58e-05	0.000305818	2.75e-05	0.000212032	1.75e-05	1.43e-05	0	0	0	2.56e-05	3.34e-05	4.63e-05	0	1.85e-05	2.65e-05	0	0.000143697	0	3.92e-05
661	k__Bacteria;p__Proteobacteria;c__Betaproteobacteria;o__Rhodocyclales;f__Rhodocyclaceae;g__Dok59	0	0	0	0	0	0	2.55e-05	0	0	0	0	0	0	0	0	0	0	0	0	0	0	2.87e-05	0	0
662	k__Bacteria;p__Proteobacteria;c__Betaproteobacteria;o__Rhodocyclales;f__Rhodocyclaceae;g__KD1-23	0	0	0	0	0	1.29e-05	0	0	0	0	0	1.63e-05	0	0	0	0	0	0	0	0	0	0	0	0
663	k__Bacteria;p__Proteobacteria;c__Betaproteobacteria;o__Rhodocyclales;f__Rhodocyclaceae;g__Methyloversatilis	0	0	0	0	0	2.58e-05	0	0	0	0	0	0	0	0	0	0	0	0	0	0	0	0	0	1.31e-05
664	k__Bacteria;p__Proteobacteria;c__Betaproteobacteria;o__Rhodocyclales;f__Rhodocyclaceae;g__Propionivibrio	0	0	0	0	0	0	2.55e-05	0	0	0	0	0	0	0	0	0	0	0	0	1.32e-05	0	0	0	2.61e-05
665	k__Bacteria;p__Proteobacteria;c__Betaproteobacteria;o__Rhodocyclales;f__Rhodocyclaceae;g__Thauera	0	0	0	0	0	0	0	0	0	0	0	0	0	3.91e-05	0	0	0	0	0	0	0	0	0	0
666	k__Bacteria;p__Proteobacteria;c__Betaproteobacteria;o__Rhodocyclales;f__Rhodocyclaceae;g__Uliginosibacterium	7.46e-05	0.000163537	5.01e-05	0.00014481	0.000382912	0.000206321	0.000191136	0.000151159	5.65e-05	5.25e-05	8.56e-05	0.000212335	0.000159776	3.91e-05	0.000344947	1.67e-05	9.25e-05	9.98e-05	5.54e-05	0.000158718	7.04e-05	0	6.85e-05	2.61e-05
667	k__Bacteria;p__Proteobacteria;c__Betaproteobacteria;o__Rhodocyclales;f__Rhodocyclaceae;g__Z-35	0	0	0	0	0	0	0	0	0	3.5e-05	0	0	0	0	0	1.67e-05	0	0	0	0	0	0	0	0
668	k__Bacteria;p__Proteobacteria;c__Betaproteobacteria;o__SBla14;f__;g__	0	0	0	0	2.55e-05	0	7.65e-05	1.37e-05	1.41e-05	3.5e-05	0	0	1.23e-05	3.91e-05	0	0	0	3.33e-05	9.23e-05	1.32e-05	0	0	0	0
669	k__Bacteria;p__Proteobacteria;c__Betaproteobacteria;o__SC-I-84;f__;g__	0.00754506	0.00293003	0.00447965	0.00382541	0.00507996	0.00793047	0.00912358	0.00988031	0.00312394	0.00188838	0.0015557	0.00156801	0.00492847	0.00500567	0.00655398	0.00517469	0.00370056	0.00197905	0.00160605	0.00358437	0.000647796	0.00977138	0.00534627	0.00854232
670	k__Bacteria;p__Proteobacteria;c__Deltaproteobacteria;o__;f__;g__	0.00133002	0.000640519	0.000788318	0.000289621	0.000970044	0.000593173	0.00263768	0.00155282	0.00139941	0.000524549	0.000742168	0.000669672	0.000737427	0.00130356	0.000332171	0.00155241	0.000724694	0.000665225	0.000406129	0.000529059	0.000337981	0.00176747	0.000603169	0.00180251
671	k__Bacteria;p__Proteobacteria;c__Deltaproteobacteria;o__BPC076;f__;g__	0	0	0	0	0	0	0.000356788	2.75e-05	0.000113084	0	0	0	0	1.3e-05	0	1.67e-05	4.63e-05	0.000133045	1.85e-05	2.65e-05	0	0.000201175	0	6.53e-05
672	k__Bacteria;p__Proteobacteria;c__Deltaproteobacteria;o__Bdellovibrionales;f__Bacteriovoracaceae;g__	1.24e-05	1.36e-05	0	0	5.11e-05	1.29e-05	6.37e-05	0	4.24e-05	0	4.28e-05	0	2.46e-05	0.000286783	7.67e-05	1.67e-05	0	3.33e-05	3.69e-05	6.61e-05	0	0.000100588	4.11e-05	0.000352665
673	k__Bacteria;p__Proteobacteria;c__Deltaproteobacteria;o__Bdellovibrionales;f__Bdellovibrionaceae;g__	0.000149161	0.000122653	6.26e-05	3.62e-05	8.93e-05	0.000116056	0.000114682	0.000274835	0.000169626	6.99e-05	1.43e-05	8.17e-05	3.69e-05	7.82e-05	6.39e-05	1.67e-05	1.54e-05	0.000232829	3.69e-05	5.29e-05	2.82e-05	1.44e-05	2.74e-05	9.14e-05
674	k__Bacteria;p__Proteobacteria;c__Deltaproteobacteria;o__Bdellovibrionales;f__Bdellovibrionaceae;g__Bdellovibrio	0.00157862	0.000817684	0.00105109	0.000905065	0.00165928	0.00148293	0.000841	0.000879471	0.00059369	0.00178347	0.00107044	0.00101267	0.00083575	0.000951599	0.000459929	0.00116848	0.000570503	0.00111425	0.00046151	0.000515832	0.000788621	0.000761593	0.00111038	0.000352665
675	k__Bacteria;p__Proteobacteria;c__Deltaproteobacteria;o__DTB120;f__;g__	0	0	0	0	0	0	0	0	0	0	0	0	0	0	0	0	0	3.33e-05	0	0	0	0	0	0
676	k__Bacteria;p__Proteobacteria;c__Deltaproteobacteria;o__Desulfarculales;f__Desulfarculaceae;g__	0	0	0	0	0	0	2.55e-05	0	0	0	0	0	1.23e-05	0	0	1.67e-05	0	0	0	1.32e-05	0	0	0	0
677	k__Bacteria;p__Proteobacteria;c__Deltaproteobacteria;o__Desulfobacterales;f__Desulfobacteraceae;g__	0	0	0	0	0	0	0	0	0	0	0	0	0	2.61e-05	0	0	0	0	0	0	0	0	0	0
678	k__Bacteria;p__Proteobacteria;c__Deltaproteobacteria;o__Desulfobacterales;f__Desulfobacteraceae;g__Desulfococcus	0	0	0	0	0	0	0.000242106	0	1.41e-05	0	0	0	0	0	0	0	0	0	0	0	0	0	1.37e-05	0
679	k__Bacteria;p__Proteobacteria;c__Deltaproteobacteria;o__Desulfobacterales;f__Desulfobulbaceae;g__	2.49e-05	0	0	0	3.83e-05	6.45e-05	5.1e-05	0	0	0	0	0	0	2.61e-05	2.56e-05	3.34e-05	0	0	0	0	0	2.87e-05	4.11e-05	0.000169801
680	k__Bacteria;p__Proteobacteria;c__Deltaproteobacteria;o__Desulfobacterales;f__Desulfobulbaceae;g__Desulfobulbus	0	0	0	2.41e-05	2.55e-05	3.87e-05	0.000114682	0	5.65e-05	3.5e-05	1.43e-05	0	2.46e-05	0	0	1.67e-05	0	0	0	6.61e-05	0	0	5.48e-05	9.14e-05
681	k__Bacteria;p__Proteobacteria;c__Deltaproteobacteria;o__Desulfovibrionales;f__Desulfomicrobiaceae;g__Desulfomicrobium	0	0	0	0	0	0	1.27e-05	0	0	0	0	0	0	0	0	0	1.54e-05	0	0	0	0	0	0	0
682	k__Bacteria;p__Proteobacteria;c__Deltaproteobacteria;o__Desulfovibrionales;f__Desulfovibrionaceae;g__	0	0	0	0	0	0	2.55e-05	0	0	0	0	0	0	0	0	0	0	0	0	0	0	0	0	0
683	k__Bacteria;p__Proteobacteria;c__Deltaproteobacteria;o__Desulfovibrionales;f__Desulfovibrionaceae;g__Desulfovibrio	1.24e-05	0	5.01e-05	1.21e-05	0	0	0	4.12e-05	1.41e-05	6.99e-05	4.28e-05	4.9e-05	3.69e-05	0	5.11e-05	6.68e-05	3.08e-05	0	9.23e-05	0	0	0	0	0
684	k__Bacteria;p__Proteobacteria;c__Deltaproteobacteria;o__Desulfuromonadales;Other;Other	0	0	0	0	0	0	1.27e-05	0	4.24e-05	0	0	0	0	6.52e-05	0	1.67e-05	0	0	0	0	0	0	2.74e-05	3.92e-05
685	k__Bacteria;p__Proteobacteria;c__Deltaproteobacteria;o__Desulfuromonadales;f__Desulfuromonadaceae;g__	0	0	0	0	0	0	0.000280333	0	0	0	0	0	0	3.91e-05	0	0	0	0	0	0	0	0	0	0
686	k__Bacteria;p__Proteobacteria;c__Deltaproteobacteria;o__Desulfuromonadales;f__Geobacteraceae;g__Geobacter	0.00217526	0.00336613	0.00417934	0.00214802	0.00588408	0.00755651	0.00531359	0.00155282	0.00456576	0.00187089	0.00141297	0.00228669	0.00555528	0.000834278	0.00339836	0.0073781	0.00439442	0.00400798	0.00627654	0.0103034	0.00371779	0.00320444	0.00360531	0.00323929
687	k__Bacteria;p__Proteobacteria;c__Deltaproteobacteria;o__Desulfuromonadales;f__Pelobacteraceae;Other	0	0	0	0	0	0	0	0	0	0	0	0	0	6.52e-05	0	0	0	0	0	0	0	0	0	0
688	k__Bacteria;p__Proteobacteria;c__Deltaproteobacteria;o__Desulfuromonadales;f__Pelobacteraceae;g__	0	0	0	0	0	0	1.27e-05	0	0	0	0	0	0	6.52e-05	0	0	0	0	0	0	0	0	0	1.31e-05
689	k__Bacteria;p__Proteobacteria;c__Deltaproteobacteria;o__FAC87;f__;g__	0.000447483	0.000190793	0.000350364	9.65e-05	0.000561604	0.000373957	0.000331303	0.000302318	0.000268574	0.00017485	0.00017127	0.000310336	7.37e-05	0.000169463	8.94e-05	0.000517469	0.000400894	0.000315982	0.000203064	2.65e-05	8.45e-05	0.000258654	0.000233043	0.000130617
690	k__Bacteria;p__Proteobacteria;c__Deltaproteobacteria;o__GMD14H09;f__;g__	0	1.36e-05	1.25e-05	4.83e-05	1.28e-05	0	3.82e-05	0	0	0	0	0	0	2.61e-05	0	5.01e-05	0	4.99e-05	0	1.32e-05	0	0	1.37e-05	3.92e-05
691	k__Bacteria;p__Proteobacteria;c__Deltaproteobacteria;o__MBNT15;f__;g__	0	0	0	0	0	0	0.00373353	0	0	0	0	0	0	0.000378032	0	0	0	0	1.85e-05	0	0	0	0	0
692	k__Bacteria;p__Proteobacteria;c__Deltaproteobacteria;o__MIZ46;f__;g__	0.000894966	0.000558751	0.00190197	0.000434431	0.00148059	0.00174084	0.000598894	0.000920696	0.000466471	0.000402154	0.000613716	0.000506337	0.00104469	0.000456246	0.00072822	0.00110171	0.00104849	0.00078164	0.00047997	0.000370341	0.00028165	0.000229915	0.000466085	0.000248171
693	k__Bacteria;p__Proteobacteria;c__Deltaproteobacteria;o__Myxococcales;Other;Other	0	0	1.25e-05	0	0	0	1.27e-05	0	0	0	0	0	0	0	1.28e-05	0	1.54e-05	0	0	0	0	0	0	0
694	k__Bacteria;p__Proteobacteria;c__Deltaproteobacteria;o__Myxococcales;f__;g__	0.0212679	0.0137643	0.0198706	0.0141311	0.0124957	0.0145456	0.0154948	0.0193346	0.0109267	0.0149496	0.0153144	0.0155331	0.0133351	0.020492	0.0165702	0.0198808	0.0160666	0.00936305	0.0100978	0.0118774	0.00932263	0.017416	0.0159977	0.0154389
695	k__Bacteria;p__Proteobacteria;c__Deltaproteobacteria;o__Myxococcales;f__0319-6G20;g__	6.22e-05	2.73e-05	1.25e-05	2.41e-05	0	3.87e-05	5.1e-05	1.37e-05	0	6.99e-05	1.43e-05	1.63e-05	0	0	2.56e-05	0.00013354	0	0	0	0	0	1.44e-05	2.74e-05	2.61e-05
696	k__Bacteria;p__Proteobacteria;c__Deltaproteobacteria;o__Myxococcales;f__Cystobacterineae;g__	7.46e-05	2.73e-05	5.01e-05	6.03e-05	8.93e-05	0.000141846	0.000203879	0.000123676	0.000212032	0.000157365	0.000142725	9.8e-05	6.15e-05	0.000104285	8.94e-05	0.000217003	0.000231285	6.65e-05	9.23e-05	0.000158718	7.04e-05	0.000215545	0.000137084	0.000222048
697	k__Bacteria;p__Proteobacteria;c__Deltaproteobacteria;o__Myxococcales;f__Haliangiaceae;g__	0.0036793	0.00173076	0.00259019	0.000941267	0.000727533	0.00166346	0.00224267	0.00159404	0.00127219	0.00375927	0.0023835	0.00274402	0.00185586	0.00336318	0.00134146	0.00297127	0.00200447	0.000681856	0.00143991	0.00103166	0.000549218	0.00419595	0.00246751	0.00331766
698	k__Bacteria;p__Proteobacteria;c__Deltaproteobacteria;o__Myxococcales;f__Haliangiaceae;g__Haliangium	0	0	0	0	0	0	0	0	0	3.5e-05	0	0	0	2.61e-05	0	0	0	0	0	0	0	0	0	0
699	k__Bacteria;p__Proteobacteria;c__Deltaproteobacteria;o__Myxococcales;f__Myxococcaceae;g__	0.00100684	0.000286189	0.00186443	0.000543039	0.00146783	0.00251454	0.00155458	0.00454852	0.00117324	0.00013988	0.000299722	0.000441004	0.000688265	2.61e-05	0.000268292	0.00428998	0.00481073	0.000848162	0.00184604	0.00186493	0.00149275	0.000244284	0.000795087	0.000417973
700	k__Bacteria;p__Proteobacteria;c__Deltaproteobacteria;o__Myxococcales;f__Myxococcaceae;g__Anaeromyxobacter	0.000571784	0.000872196	0.00083837	0.000434431	0.000689241	0.00100582	0.00237009	0.000838246	0.000636096	0.00145125	0.000827803	0.000947341	0.000897203	0.000964634	0.00102206	0.0020198	0.00195821	0.000415766	0.00123685	0.00137555	0.000506971	0.00130764	0.000671711	0.000718391
701	k__Bacteria;p__Proteobacteria;c__Deltaproteobacteria;o__Myxococcales;f__Myxococcaceae;g__Myxococcus	2.49e-05	0	2.5e-05	0	3.83e-05	1.29e-05	0.000165652	6.87e-05	2.83e-05	6.99e-05	0	0	0	0.00044321	8.94e-05	6.68e-05	0.000431732	0	3.69e-05	6.61e-05	0	0.000143697	2.74e-05	0.000208986
702	k__Bacteria;p__Proteobacteria;c__Deltaproteobacteria;o__Myxococcales;f__Nannocystaceae;g__Nannocystis	7.46e-05	0	1.25e-05	0	0	0	0	0	0	8.74e-05	1.43e-05	0	0	1.3e-05	0	0	0	0	0	0	0	2.87e-05	0	6.53e-05
703	k__Bacteria;p__Proteobacteria;c__Deltaproteobacteria;o__Myxococcales;f__Nannocystaceae;g__Plesiocystis	0.000174021	0	0	0	0	2.58e-05	0.000305818	4.12e-05	0	6.99e-05	0	0	0	0.000521424	5.11e-05	3.34e-05	3.08e-05	0	0	0	0	0.000359242	0	0.000104493
704	k__Bacteria;p__Proteobacteria;c__Deltaproteobacteria;o__Myxococcales;f__OM27;g__	6.22e-05	0	3.75e-05	0	1.28e-05	6.45e-05	0.00110859	2.75e-05	1.41e-05	0.000122395	4.28e-05	0	0	0.000964634	0	5.01e-05	3.08e-05	0	1.85e-05	2.65e-05	0	0.000416721	8.23e-05	0.000261233
705	k__Bacteria;p__Proteobacteria;c__Deltaproteobacteria;o__Myxococcales;f__Polyangiaceae;Other	0.000211311	6.81e-05	0.000187695	7.24e-05	8.93e-05	9.03e-05	0.000203879	8.25e-05	2.83e-05	0.00020982	0.00011418	6.53e-05	9.83e-05	0.000364997	0.000127758	0.000183618	0.000185028	0	1.85e-05	3.97e-05	0	0.000301763	0.000109667	9.14e-05
706	k__Bacteria;p__Proteobacteria;c__Deltaproteobacteria;o__Myxococcales;f__Polyangiaceae;g__	0.0010317	0.000313445	0.000412928	0.000108608	0.00010211	0.000116056	0.000433242	0.000302318	9.89e-05	0.000524549	0.00017127	0.000310336	0.000221228	0.000625709	0.000357722	0.000283773	0.000215866	1.66e-05	0	0.000171944	1.41e-05	0.000632266	0.00042496	0.000535528
707	k__Bacteria;p__Proteobacteria;c__Deltaproteobacteria;o__Myxococcales;f__Polyangiaceae;g__Sorangium	0.000161591	0	3.75e-05	0	0	0	6.37e-05	0	0	0	0	0	2.46e-05	3.91e-05	0	5.01e-05	1.54e-05	0	0	0	0	2.87e-05	0	0
708	k__Bacteria;p__Proteobacteria;c__Deltaproteobacteria;o__NB1-j;Other;Other	0	0	0	0	0	0	0	0	0	0	0	0	0	0	0	0	0	0	0	0	0	0	0	2.61e-05
709	k__Bacteria;p__Proteobacteria;c__Deltaproteobacteria;o__NB1-j;f__;g__	9.94e-05	5.45e-05	8.76e-05	7.24e-05	0.000140401	0.000103161	0.00445985	0.000934438	0.000339251	0.000244789	0.000242632	9.8e-05	9.83e-05	0.00196838	0.000102206	8.35e-05	0.000277542	0.000216198	0.000129223	0.000145491	0.000211238	0.000991508	0.00026046	0.00105799
710	k__Bacteria;p__Proteobacteria;c__Deltaproteobacteria;o__NB1-j;f__JTB38;g__	0	0	5.01e-05	0	1.28e-05	0	1.27e-05	0	0	0	0	1.63e-05	0	1.3e-05	0	1.67e-05	0	0	0	0	0	1.44e-05	0	0
711	k__Bacteria;p__Proteobacteria;c__Deltaproteobacteria;o__NB1-j;f__MND4;g__	0.000136731	1.36e-05	1.25e-05	4.83e-05	2.55e-05	6.45e-05	0.0021917	0.000494703	0.000282709	0.000122395	4.28e-05	1.63e-05	0	0.000664816	0.000293843	0.000434006	7.71e-05	3.33e-05	0.000129223	6.61e-05	0	0.00110647	0.000246751	0.00130616
712	k__Bacteria;p__Proteobacteria;c__Deltaproteobacteria;o__NB1-j;f__NB1-i;g__	0.00164077	0.000436098	0.000425441	0.000217216	0.00075306	0.000528698	0.0119269	0.0028308	0.000494742	0.000856763	0.000185542	0.000261335	0.00111843	0.00700012	0.000830427	0.000868012	0.00103307	8.32e-05	0.000258446	0.00063487	0.000309816	0.0022273	0.000973296	0.00225967
713	k__Bacteria;p__Proteobacteria;c__Deltaproteobacteria;o__NKB15;f__;g__	0	0	0	0	0	0	2.55e-05	0	0	0	0	0	0	0	0	0	0	0	0	0	0	0	0	0
714	k__Bacteria;p__Proteobacteria;c__Deltaproteobacteria;o__Spirobacillales;f__;g__	0.000111871	5.45e-05	7.51e-05	4.83e-05	0.00010211	1.29e-05	8.92e-05	2.75e-05	1.41e-05	8.74e-05	0.00017127	0.000130668	9.83e-05	6.52e-05	8.94e-05	0.00020031	7.71e-05	0.000166306	0	6.61e-05	2.82e-05	0.000129327	0	7.84e-05
715	k__Bacteria;p__Proteobacteria;c__Deltaproteobacteria;o__Sva0853;f__JTB36;g__	0	0	0	0	7.66e-05	0	0	0.00023361	0.000466471	3.5e-05	0.000299722	0.00047367	0	1.3e-05	0	0.000684394	7.71e-05	0.0014136	0.000147683	0.000119038	0.000915364	0	9.6e-05	7.84e-05
716	k__Bacteria;p__Proteobacteria;c__Deltaproteobacteria;o__Syntrophobacterales;f__Syntrophaceae;g__	1.24e-05	0	0	0	1.28e-05	2.58e-05	0.00036953	1.37e-05	8.48e-05	0	1.43e-05	3.27e-05	0	1.3e-05	0	8.35e-05	0	3.33e-05	0	0	0	2.87e-05	0	1.31e-05
717	k__Bacteria;p__Proteobacteria;c__Deltaproteobacteria;o__Syntrophobacterales;f__Syntrophaceae;g__Desulfobacca	0	5.45e-05	0	0	2.55e-05	0	0.000101939	1.37e-05	7.07e-05	0	0	0	8.6e-05	0	0	0	0	0	0	0	0	8.62e-05	2.74e-05	2.61e-05
718	k__Bacteria;p__Proteobacteria;c__Deltaproteobacteria;o__Syntrophobacterales;f__Syntrophaceae;g__Desulfomonile	0	0	1.25e-05	0	0	1.29e-05	7.65e-05	1.37e-05	1.41e-05	0	1.43e-05	4.9e-05	0	0	3.83e-05	0.000116848	9.25e-05	0	0	3.97e-05	0	4.31e-05	0	1.31e-05
719	k__Bacteria;p__Proteobacteria;c__Deltaproteobacteria;o__Syntrophobacterales;f__Syntrophobacteraceae;Other	0	1.36e-05	0	1.21e-05	0.000178692	5.16e-05	2.55e-05	0.000109934	2.83e-05	0	1.43e-05	3.27e-05	0.000172066	0	3.83e-05	8.35e-05	1.54e-05	0	0.000147683	7.94e-05	0	1.44e-05	9.6e-05	0.000104493
720	k__Bacteria;p__Proteobacteria;c__Deltaproteobacteria;o__Syntrophobacterales;f__Syntrophobacteraceae;g__	0.0157613	0.00562839	0.00666942	0.00632339	0.017665	0.00910392	0.0343791	0.0288851	0.0129481	0.00842775	0.00338257	0.00287469	0.0146502	0.0196968	0.0161614	0.013788	0.0118418	0.00440712	0.0101163	0.00838558	0.00164766	0.0356512	0.0224955	0.0391066
721	k__Bacteria;p__Proteobacteria;c__Deltaproteobacteria;o__Syntrophobacterales;f__Syntrophobacteraceae;g__Syntrophobacter	0.000111871	0.000708659	0.000550571	0.00103781	0.00177416	0.000644754	0.00105762	6.87e-05	0.000480606	0.000314729	0.000542354	0.000441004	0.00251954	9.12e-05	0.00106039	0.000417314	0.000647598	0.000232829	0.0010707	0.000833267	0.000154908	0.000273024	0.000658003	0.000417973
722	k__Bacteria;p__Proteobacteria;c__Deltaproteobacteria;o__Syntrophobacterales;f__Syntrophorhabdaceae;g__	0	0	0	0	0	0	3.82e-05	0	0	0	0	0	0	0	1.28e-05	0	0	1.66e-05	0	0	0	5.75e-05	0	1.31e-05
723	k__Bacteria;p__Proteobacteria;c__Deltaproteobacteria;o__[Entotheonellales];f__;g__	0	0	0	0	0	0	0.000216621	0	0	0	0	0	0	1.3e-05	0	0	0	0	0	0	0	0	0	0
724	k__Bacteria;p__Proteobacteria;c__Deltaproteobacteria;o__[Entotheonellales];f__[Entotheonellaceae];g__	0.0044624	0.000981221	0.000725753	0.00218422	0.00167205	0.00137977	0.00634573	0.00259719	0.000932941	0.000979158	0.000884893	0.000914674	0.00355194	0.00655691	0.00150754	0.00213664	0.00181944	0.000232829	0.00280598	0.00202365	0.000394311	0.00856433	0.0030981	0.011233
725	k__Bacteria;p__Proteobacteria;c__Deltaproteobacteria;o__[Entotheonellales];f__[Entotheonellaceae];g__Candidatus Entotheonella	0	0	0	0	0	0	5.1e-05	0	0	0	0	0	0	9.12e-05	0	0	0	0	0	0	0	0	0	0
726	k__Bacteria;p__Proteobacteria;c__Epsilonproteobacteria;o__Campylobacterales;f__Campylobacteraceae;g__Arcobacter	0	0	1.25e-05	0	0	0	0	0	0	0	0	0	0	0	0	3.34e-05	0	0	0	0	0	0	0	0
727	k__Bacteria;p__Proteobacteria;c__Epsilonproteobacteria;o__Campylobacterales;f__Helicobacteraceae;g__	0.000211311	2.73e-05	0	0	0	0	0	0	0.000226168	0.000244789	0.000271177	9.8e-05	8.6e-05	0.000234641	0.000140534	0	0	0	0	0.000105812	0.000126743	4.31e-05	0	0
728	k__Bacteria;p__Proteobacteria;c__Epsilonproteobacteria;o__Campylobacterales;f__Helicobacteraceae;g__Sulfuricurvum	0	1.36e-05	0	4.83e-05	6.38e-05	1.29e-05	0.000433242	0	7.07e-05	0	0	4.9e-05	2.46e-05	0	0	0	0	3.33e-05	3.69e-05	1.32e-05	0	0	0	1.31e-05
729	k__Bacteria;p__Proteobacteria;c__Epsilonproteobacteria;o__Campylobacterales;f__Helicobacteraceae;g__Sulfurimonas	9.94e-05	5.45e-05	0	0	0	0	0	0	2.83e-05	3.5e-05	2.85e-05	6.53e-05	2.46e-05	7.82e-05	1.28e-05	0	0	0	0	1.32e-05	2.82e-05	4.31e-05	0	0
730	k__Bacteria;p__Proteobacteria;c__Gammaproteobacteria;Other;Other;Other	0	0	0	0	0	0	5.1e-05	4.12e-05	2.83e-05	0	0	0	1.23e-05	5.21e-05	2.56e-05	0	0	0	3.69e-05	0	0	1.44e-05	0	3.92e-05
731	k__Bacteria;p__Proteobacteria;c__Gammaproteobacteria;o__;f__;g__	0.000198881	8.18e-05	3.75e-05	4.83e-05	6.38e-05	0.000141846	0.00036953	0.000164901	0.000480606	0.000192335	0.000371084	0.000228668	4.92e-05	0.000234641	0.000166085	0.000517469	3.08e-05	0.00111425	0.000239985	0.000251303	0.000816786	0.000158066	0.000137084	0.00015674
732	k__Bacteria;p__Proteobacteria;c__Gammaproteobacteria;o__34P16;f__;g__	0	0	0	0	0	0	0	0	0	0	0	0	0	5.21e-05	0	0	0	0	0	0	0	2.87e-05	0	2.61e-05
733	k__Bacteria;p__Proteobacteria;c__Gammaproteobacteria;o__Aeromonadales;f__Aeromonadaceae;g__	0	0	2.5e-05	0	0.000344621	0	3.82e-05	0	0.0010743	0	0	0	0	1.3e-05	0	5.01e-05	0	0	0	0	0	0	0	2.61e-05
734	k__Bacteria;p__Proteobacteria;c__Gammaproteobacteria;o__Alteromonadales;Other;Other	0	0	0	0	0	3.87e-05	0.000267591	1.37e-05	0.000183761	0	1.43e-05	0	0	0.000234641	1.28e-05	8.35e-05	1.54e-05	0	0.000110762	0	0	2.87e-05	1.37e-05	3.92e-05
735	k__Bacteria;p__Proteobacteria;c__Gammaproteobacteria;o__Alteromonadales;f__125ds10;g__	0.000397763	0.000109025	1.25e-05	0	5.11e-05	2.58e-05	0.00129973	5.5e-05	2.83e-05	0.00013988	0	1.63e-05	0	0.00032589	2.56e-05	0.00013354	4.63e-05	0	0	0	0	0.000603526	6.85e-05	0.000444096
736	k__Bacteria;p__Proteobacteria;c__Gammaproteobacteria;o__Alteromonadales;f__211ds20;g__	0	0	0	0	2.55e-05	0	3.82e-05	0	0	1.75e-05	0	0	0	0.000156427	2.56e-05	3.34e-05	1.54e-05	0	0	0	0	1.44e-05	0	0
737	k__Bacteria;p__Proteobacteria;c__Gammaproteobacteria;o__Alteromonadales;f__Alteromonadaceae;g__Cellvibrio	1.24e-05	0	0	0	0	0	2.55e-05	0	1.41e-05	0	1.43e-05	0	0	5.21e-05	0	3.34e-05	0	0	0	2.65e-05	0	0	0	0.000182863
738	k__Bacteria;p__Proteobacteria;c__Gammaproteobacteria;o__Alteromonadales;f__Alteromonadaceae;g__Marinimicrobium	0	0	0	0	0	0	0	0	0	0	0	0	0	0	0	3.34e-05	0	0	0	0	0	0	0	0
739	k__Bacteria;p__Proteobacteria;c__Gammaproteobacteria;o__Alteromonadales;f__HTCC2188;g__	0	0	0	0	0	0	0	2.75e-05	0	0	0	0	0	0	0	0	0	0	0	0	0	0	0	0
740	k__Bacteria;p__Proteobacteria;c__Gammaproteobacteria;o__Alteromonadales;f__Idiomarinaceae;g__Pseudidiomarina	0	0	8.76e-05	3.62e-05	2.55e-05	0	2.55e-05	0	0	0	0	0	1.23e-05	1.3e-05	0	3.34e-05	9.25e-05	1.66e-05	0	0	1.41e-05	2.87e-05	2.74e-05	1.31e-05
741	k__Bacteria;p__Proteobacteria;c__Gammaproteobacteria;o__Alteromonadales;f__OM60;g__	0	0	3.75e-05	8.45e-05	2.55e-05	2.58e-05	0.00036953	8.25e-05	0.000254439	6.99e-05	5.71e-05	4.9e-05	1.23e-05	0.000430175	5.11e-05	0.000300466	4.63e-05	1.66e-05	0.000258446	0.000555511	0	0.000201175	2.74e-05	0.000195925
742	k__Bacteria;p__Proteobacteria;c__Gammaproteobacteria;o__Alteromonadales;f__OM60;g__Congregibacter	0	0	0	0	2.55e-05	0	0.000433242	0	0	0	0	0	0	0.00011732	0	6.68e-05	0	0	0	0	0	2.87e-05	2.74e-05	3.92e-05
743	k__Bacteria;p__Proteobacteria;c__Gammaproteobacteria;o__Chromatiales;Other;Other	0	0	0	0	0	0	2.55e-05	0	0	0	0	0	0	0	0	0	0	0	0	0	0	0	0	0
744	k__Bacteria;p__Proteobacteria;c__Gammaproteobacteria;o__Chromatiales;f__;g__	7.46e-05	1.36e-05	0	0	0	0.000128951	0.0021025	5.5e-05	0.000113084	0.00013988	1.43e-05	0	6.15e-05	9.12e-05	0	0.000217003	0	1.66e-05	7.38e-05	0	1.41e-05	0.000143697	2.74e-05	0.000300418
745	k__Bacteria;p__Proteobacteria;c__Gammaproteobacteria;o__Chromatiales;f__Chromatiaceae;g__	0	0	0	0	0	0	5.1e-05	2.75e-05	0	0	0	0	0	0	0	0	0	0	0	0	0	0	0	0
746	k__Bacteria;p__Proteobacteria;c__Gammaproteobacteria;o__Chromatiales;f__Chromatiaceae;g__Allochromatium	0	0	0	0	0	0	0.000191136	0	0	0	0	0	0	2.61e-05	0	0	0	0	0	0	0	0	0	0
747	k__Bacteria;p__Proteobacteria;c__Gammaproteobacteria;o__Chromatiales;f__Ectothiorhodospiraceae;Other	0	0	0	0	0	1.29e-05	0	0	1.41e-05	0	0	0	1.23e-05	0	0	0	0	0	0	0	0	0	0	0
748	k__Bacteria;p__Proteobacteria;c__Gammaproteobacteria;o__Chromatiales;f__Ectothiorhodospiraceae;g__	0	0	0	1.21e-05	1.28e-05	0	0.000305818	0	1.41e-05	0	1.43e-05	3.27e-05	3.69e-05	1.3e-05	1.28e-05	0	1.54e-05	0	0	0	0	0.000172436	1.37e-05	7.84e-05
749	k__Bacteria;p__Proteobacteria;c__Gammaproteobacteria;o__Chromatiales;f__Halothiobacillaceae;g__Halothiobacillus	3.73e-05	1.36e-05	0	0	2.55e-05	1.29e-05	0	0	0	0	0	0	0	0	0	0	0	1.66e-05	0	0	0	0	0	0
750	k__Bacteria;p__Proteobacteria;c__Gammaproteobacteria;o__Enterobacteriales;f__Enterobacteriaceae;Other	2.49e-05	0	1.25e-05	2.41e-05	0.000127637	0	0	0	0	0	0	0	7.37e-05	0	0	0	0	0	0	0	0	4.31e-05	0	0
751	k__Bacteria;p__Proteobacteria;c__Gammaproteobacteria;o__Enterobacteriales;f__Enterobacteriaceae;g__	0.0016532	0.00245305	0.00142648	0.00310136	0.00587132	0.0112832	1.27e-05	0.000151159	9.89e-05	0.00835781	0.00391065	0.00383836	0.00424021	0.00537067	0.00306619	0.0015691	0.00200447	0.00119741	0.00369208	0.0010978	0.001366	0.00655257	0.0024538	0.00352665
752	k__Bacteria;p__Proteobacteria;c__Gammaproteobacteria;o__Enterobacteriales;f__Enterobacteriaceae;g__Citrobacter	0	0	0	0	0	0	0	0	0	0	5.71e-05	4.9e-05	1.23e-05	0	0	0	0	0	0	0	0	0	0	0
753	k__Bacteria;p__Proteobacteria;c__Gammaproteobacteria;o__Enterobacteriales;f__Enterobacteriaceae;g__Erwinia	4.97e-05	2.73e-05	0	0	0.000140401	0	0	2.75e-05	0	0	1.43e-05	0	0	2.61e-05	0	3.34e-05	0	3.33e-05	0	0	0	4.31e-05	0	7.84e-05
754	k__Bacteria;p__Proteobacteria;c__Gammaproteobacteria;o__Enterobacteriales;f__Enterobacteriaceae;g__Klebsiella	1.24e-05	0	0	0	0	9.03e-05	0	0	0.000113084	0	0	0	0	0	0	0	0	0	0	0	0	0	0	1.31e-05
755	k__Bacteria;p__Proteobacteria;c__Gammaproteobacteria;o__Enterobacteriales;f__Enterobacteriaceae;g__Morganella	0	0	0	0	0	0	0	0	0	0	0	0	0	0	0	0	0	0	0	0	2.82e-05	0	0	0
756	k__Bacteria;p__Proteobacteria;c__Gammaproteobacteria;o__Enterobacteriales;f__Enterobacteriaceae;g__Serratia	0	2.73e-05	0	0	3.83e-05	1.29e-05	0	0	0	0	0	0	0	0	0	0	0	0	0	0	0	0	0	0
757	k__Bacteria;p__Proteobacteria;c__Gammaproteobacteria;o__Enterobacteriales;f__Enterobacteriaceae;g__Trabulsiella	0.000111871	0	0	0	0	0	0	0	0	1.75e-05	0	0	0	1.3e-05	0	0	0	0	0	0	0	1.44e-05	0	0
758	k__Bacteria;p__Proteobacteria;c__Gammaproteobacteria;o__HOC36;f__;g__	0	0	0	0	0	0	0.000101939	0	0	0	0	0	0	7.82e-05	0	0	0	0	0	0	0	0.000129327	0	6.53e-05
759	k__Bacteria;p__Proteobacteria;c__Gammaproteobacteria;o__HTCC2188;f__HTCC2089;g__	0.000559354	0.000163537	0.000100104	9.65e-05	0.000676478	0.000554488	0.00140167	0.00129172	0.000636096	0.000524549	0.000285449	6.53e-05	0.000208938	0.0011341	0.00100929	0.000901397	0.000555084	0.000149676	0.000516891	0.000687776	0	0.000833441	0.000726545	0.00161965
760	k__Bacteria;p__Proteobacteria;c__Gammaproteobacteria;o__Legionellales;Other;Other	0	0	0	0	0	0	3.82e-05	0	0	0	0	0	0	0	0	0	0	0	0	0	0	0	0	0
761	k__Bacteria;p__Proteobacteria;c__Gammaproteobacteria;o__Legionellales;f__;g__	0.000161591	4.09e-05	0.000100104	0.000120675	2.55e-05	0.000232111	0.000382273	0.000164901	0.000183761	8.74e-05	0.000185542	6.53e-05	8.6e-05	0.000143392	3.83e-05	3.34e-05	0.00015419	0.000315982	7.38e-05	6.61e-05	0.000126743	7.18e-05	0.000109667	1.31e-05
762	k__Bacteria;p__Proteobacteria;c__Gammaproteobacteria;o__Legionellales;f__Coxiellaceae;g__	0.000422623	0.000476982	0.000312825	0.000168945	0.000255275	0.00100582	0.0004205	0.00054967	0.000466471	8.74e-05	0.000256904	0.000179668	0.000172066	0.000391068	0.000217189	0.000267081	0.00030838	0.000748379	0.000203064	0.000132265	0.000154908	0.000258654	0.000246751	0.000274295
763	k__Bacteria;p__Proteobacteria;c__Gammaproteobacteria;o__Legionellales;f__Coxiellaceae;g__Aquicella	0.000285892	0.000286189	0.000175182	0.000217216	0.000255275	0.000309482	0.000280333	0.000109934	0.000240303	6.99e-05	0.000242632	0.000359336	0.000245809	0.000338926	0.000306619	0.000183618	9.25e-05	0.000149676	9.23e-05	0.00022485	0.000239403	0.000215545	9.6e-05	0.000248171
764	k__Bacteria;p__Proteobacteria;c__Gammaproteobacteria;o__Legionellales;f__Coxiellaceae;g__Rickettsiella	0	0	0	0	0	0	0	0	0	0	0	3.27e-05	0	0	0	0	0	0	3.69e-05	1.32e-05	0	1.44e-05	0	1.31e-05
765	k__Bacteria;p__Proteobacteria;c__Gammaproteobacteria;o__Legionellales;f__Legionellaceae;Other	0	0	0	2.41e-05	0	0	0	0	0	0	0	0	2.46e-05	0	2.56e-05	0	0	0	0	2.65e-05	0	7.18e-05	0	7.84e-05
766	k__Bacteria;p__Proteobacteria;c__Gammaproteobacteria;o__Legionellales;f__Legionellaceae;g__	3.73e-05	5.45e-05	2.5e-05	2.41e-05	0	0	3.82e-05	0	0	0	7.14e-05	0	0	0	2.56e-05	3.34e-05	0	0	1.85e-05	0	0	1.44e-05	4.11e-05	3.92e-05
767	k__Bacteria;p__Proteobacteria;c__Gammaproteobacteria;o__Legionellales;f__Legionellaceae;g__Legionella	4.97e-05	2.73e-05	5.01e-05	2.41e-05	0	0	2.55e-05	0	0	3.5e-05	2.85e-05	1.63e-05	0	0.000104285	2.56e-05	0	0	0	1.85e-05	3.97e-05	0	0.000158066	1.37e-05	2.61e-05
768	k__Bacteria;p__Proteobacteria;c__Gammaproteobacteria;o__Legionellales;f__Legionellaceae;g__Tatlockia	0	0	0	2.41e-05	0	0	0	0	0	0	0	0	0	0	0	0	0	0	0	0	0	0	0	0
769	k__Bacteria;p__Proteobacteria;c__Gammaproteobacteria;o__Methylococcales;f__Methylococcaceae;Other	0	0	0	0	0	0	0.000152909	0	0	0	0	0	0	3.91e-05	0	0	0	0	0	0	0	1.44e-05	0	0
770	k__Bacteria;p__Proteobacteria;c__Gammaproteobacteria;o__Methylococcales;f__Methylococcaceae;g__	0	0	0	0	0	7.74e-05	5.1e-05	0	1.41e-05	0	0	0	3.69e-05	0	0	0	0	0	0	0	0	0	0	0
771	k__Bacteria;p__Proteobacteria;c__Gammaproteobacteria;o__Methylococcales;f__Methylococcaceae;g__Methylocaldum	0	0	0	0	0	0	0.000140167	1.37e-05	0	0	0	0	0	0	0	0	0	0	0	0	0	0	0	2.61e-05
772	k__Bacteria;p__Proteobacteria;c__Gammaproteobacteria;o__Oceanospirillales;f__Halomonadaceae;g__	0	0	0	0	0	0	0	0	0	0	0	0	0	3.91e-05	0	0	0	0	1.85e-05	0	0	0	0	0
773	k__Bacteria;p__Proteobacteria;c__Gammaproteobacteria;o__Pasteurellales;f__;g__	0	0	2.5e-05	0	0	0	0	0	0	0	0	0	0	0	0	0	0	0	0	0	0	0	0	0
774	k__Bacteria;p__Proteobacteria;c__Gammaproteobacteria;o__Pasteurellales;f__Pasteurellaceae;g__Haemophilus	0	0	0	0	0	0	0	0	0	0	0	0	0	5.21e-05	0	0	0	0	0	0	0	0	0	0
775	k__Bacteria;p__Proteobacteria;c__Gammaproteobacteria;o__Pseudomonadales;f__Moraxellaceae;Other	0	0	0	0	0	0	0	0	0	0	0	0	4.92e-05	0	0	5.01e-05	0	0	0	0	0	0	0	0
776	k__Bacteria;p__Proteobacteria;c__Gammaproteobacteria;o__Pseudomonadales;f__Moraxellaceae;g__	0	0	0	0	0	0	0.000127424	8.25e-05	0	0	2.85e-05	1.63e-05	0	2.61e-05	1.28e-05	0	0	1.66e-05	0	0	0	0	0	1.31e-05
777	k__Bacteria;p__Proteobacteria;c__Gammaproteobacteria;o__Pseudomonadales;f__Moraxellaceae;g__Acinetobacter	0.000248602	0.00471531	0.00417934	0.011971	0.0226811	0.0389947	6.37e-05	2.75e-05	2.83e-05	0.0125892	0.00683651	0.00566771	0.0179318	0.0203355	0.0125075	0.00302135	0.00511911	0.00264427	0.00769799	0.00313467	0.00253485	0.0286388	0.0118852	0.0141066
778	k__Bacteria;p__Proteobacteria;c__Gammaproteobacteria;o__Pseudomonadales;f__Moraxellaceae;g__Enhydrobacter	0	0	0	0	0	0	0	0	0	0	0	0	0	0	0	0	0	0	0	3.97e-05	0	0	0	0
779	k__Bacteria;p__Proteobacteria;c__Gammaproteobacteria;o__Pseudomonadales;f__Moraxellaceae;g__Moraxella	0	0	0	0	0	0	0	0	0	0	1.43e-05	0	0	0	0	0	3.08e-05	0	0	0	0	0	0	0
780	k__Bacteria;p__Proteobacteria;c__Gammaproteobacteria;o__Pseudomonadales;f__Moraxellaceae;g__Perlucidibaca	0	0	0	0	6.38e-05	2.58e-05	0	2.75e-05	0	0	0	0	0	0	0	0	1.54e-05	1.66e-05	0	0	0	0	4.11e-05	0
781	k__Bacteria;p__Proteobacteria;c__Gammaproteobacteria;o__Pseudomonadales;f__Pseudomonadaceae;Other	0	0	3.75e-05	0	0	0	0.000331303	2.75e-05	0	0	0	0	2.46e-05	1.3e-05	0	0	0	0	0	0	0	0	0	0
782	k__Bacteria;p__Proteobacteria;c__Gammaproteobacteria;o__Pseudomonadales;f__Pseudomonadaceae;g__	1.24e-05	0	1.25e-05	0	0	6.45e-05	6.37e-05	0	0	3.5e-05	1.43e-05	0	2.46e-05	3.91e-05	2.56e-05	0	0	0	0	0	0	0.000129327	0	5.22e-05
783	k__Bacteria;p__Proteobacteria;c__Gammaproteobacteria;o__Pseudomonadales;f__Pseudomonadaceae;g__Pseudomonas	0.00114357	0.00295729	0.00409174	0.00784389	0.0410226	0.0243459	0.001682	0.000137417	0.00176693	0.0542034	0.0116321	0.0100287	0.0151173	0.0175068	0.0104378	0.00363897	0.00945185	0.0053717	0.00899022	0.00443086	0.00299958	0.0224311	0.00527773	0.0109326
784	k__Bacteria;p__Proteobacteria;c__Gammaproteobacteria;o__Thiotrichales;f__Piscirickettsiaceae;g__	0.00192666	0.00110387	0.000475493	0.000941267	0.00139125	0.00257902	0.0113408	0.00217119	0.00159731	0.00236047	0.0009848	0.000767673	0.00120446	0.0114453	0.0027468	0.00382259	0.00234369	0.000282721	0.00151375	0.00246012	2.82e-05	0.00977138	0.00376981	0.0088558
785	k__Bacteria;p__Proteobacteria;c__Gammaproteobacteria;o__Thiotrichales;f__Piscirickettsiaceae;g__Methylophaga	0	0	0	0	1.28e-05	0	0	0	0	1.75e-05	0	0	0	0	0	0	0	0	0	0	0	0	0	0
786	k__Bacteria;p__Proteobacteria;c__Gammaproteobacteria;o__Thiotrichales;f__Piscirickettsiaceae;g__Thiomicrospira	0	0	0	0	0	0	0	0	0	1.75e-05	0	0	0	1.3e-05	0	0	0	0	0	0	0	0	0	0
787	k__Bacteria;p__Proteobacteria;c__Gammaproteobacteria;o__Xanthomonadales;f__Sinobacteraceae;Other	0	0	0	1.21e-05	0	0	1.27e-05	0	0	0	0	0	0	0	0	0	0	0	0	0	0	0	0	0
788	k__Bacteria;p__Proteobacteria;c__Gammaproteobacteria;o__Xanthomonadales;f__Sinobacteraceae;g__	0.0162461	0.0211371	0.0148154	0.0163636	0.0133126	0.0112187	0.0212289	0.0157068	0.0126088	0.00851518	0.020795	0.0229485	0.00821002	0.0262928	0.0201602	0.0128366	0.00861923	0.02463	0.00854717	0.00985372	0.0227855	0.0145421	0.0132834	0.0111285
789	k__Bacteria;p__Proteobacteria;c__Gammaproteobacteria;o__Xanthomonadales;f__Sinobacteraceae;g__Hydrocarboniphaga	2.49e-05	0	0	0	6.38e-05	0	0	0	0	3.5e-05	0	0	2.46e-05	0	0	0	0	0	0	0	0	0	0	5.22e-05
790	k__Bacteria;p__Proteobacteria;c__Gammaproteobacteria;o__Xanthomonadales;f__Sinobacteraceae;g__Nevskia	0.000261032	2.73e-05	0.000287799	1.21e-05	0.000153165	0.000180531	0	0.000109934	0.000113084	0.000122395	0.000128452	0.000261335	9.83e-05	0	0.000127758	0	6.17e-05	0.000116414	7.38e-05	0	0	0	6.85e-05	0
791	k__Bacteria;p__Proteobacteria;c__Gammaproteobacteria;o__Xanthomonadales;f__Sinobacteraceae;g__Steroidobacter	0.00405221	0.000476982	0.000175182	0.000446499	0.000370148	0.000270797	0.00788756	0.000453477	0.000664367	0.000594489	0.000242632	0.000212335	0.000196647	0.0147824	0.00130313	0.00191964	0.000370056	0.000282721	0.000276906	0.00022485	8.45e-05	0.00538863	0.00143938	0.0040883
792	k__Bacteria;p__Proteobacteria;c__Gammaproteobacteria;o__Xanthomonadales;f__Xanthomonadaceae;Other	0.00101927	1.36e-05	0	0	0	1.29e-05	0	0	0.00134287	3.5e-05	0	0	0	1.3e-05	2.56e-05	1.67e-05	4.63e-05	1.66e-05	0	0	5.63e-05	0.000186806	0	0
793	k__Bacteria;p__Proteobacteria;c__Gammaproteobacteria;o__Xanthomonadales;f__Xanthomonadaceae;g__	0.00394034	0.00406116	0.00501771	0.00331857	0.00513102	0.00381694	0.00435791	0.00329802	0.003548	0.00250035	0.00441019	0.00462237	0.00239664	0.004393	0.00407548	0.00365567	0.00272916	0.00329286	0.00227063	0.00220882	0.00245036	0.00225604	0.00320776	0.00164577
794	k__Bacteria;p__Proteobacteria;c__Gammaproteobacteria;o__Xanthomonadales;f__Xanthomonadaceae;g__Dokdonella	0.000310752	0.000177165	5.01e-05	8.45e-05	5.11e-05	2.58e-05	0	0	0	0	5.71e-05	0.000147001	0	9.12e-05	0.000229964	0.000183618	4.63e-05	0	1.85e-05	2.65e-05	0	0.000143697	0.000315293	3.92e-05
795	k__Bacteria;p__Proteobacteria;c__Gammaproteobacteria;o__Xanthomonadales;f__Xanthomonadaceae;g__Luteibacter	0.000298322	9.54e-05	0.000262773	1.21e-05	0.000216983	0	0	0	7.07e-05	3.5e-05	1.43e-05	0	0	5.21e-05	3.83e-05	0	1.54e-05	0	1.85e-05	1.32e-05	0	1.44e-05	0	2.61e-05
796	k__Bacteria;p__Proteobacteria;c__Gammaproteobacteria;o__Xanthomonadales;f__Xanthomonadaceae;g__Luteimonas	2.49e-05	0	0	0	0	0	0	0	0	0	0	0	0	0	0	1.67e-05	0	0	0	0	0	0	0	2.61e-05
797	k__Bacteria;p__Proteobacteria;c__Gammaproteobacteria;o__Xanthomonadales;f__Xanthomonadaceae;g__Lysobacter	1.24e-05	1.36e-05	2.5e-05	1.21e-05	0.000178692	0.000154741	0.00410306	6.87e-05	8.48e-05	1.75e-05	0	0	2.46e-05	0.00136874	5.11e-05	0	6.17e-05	0	0	0	1.41e-05	0.000502939	0	0.00031348
798	k__Bacteria;p__Proteobacteria;c__Gammaproteobacteria;o__Xanthomonadales;f__Xanthomonadaceae;g__Pseudoxanthomonas	9.94e-05	1.36e-05	1.25e-05	1.21e-05	0	0	3.82e-05	0	0.000494742	0	0	0	2.46e-05	0.000169463	0.000102206	0	0	0	1.85e-05	0	0	5.75e-05	0	6.53e-05
799	k__Bacteria;p__Proteobacteria;c__Gammaproteobacteria;o__Xanthomonadales;f__Xanthomonadaceae;g__Stenotrophomonas	0.00110628	0.000763172	0.000300312	0.000615444	0.00613935	0.00168925	0	5.5e-05	0.047269	0.0053504	0.000627988	0.000343003	0.000897203	0.000847314	0.000574911	0.000333851	0.000585922	0.000199568	0.000572272	0.000251303	0.000394311	0.00106336	0.000466085	0.000849007
800	k__Bacteria;p__Proteobacteria;c__Gammaproteobacteria;o__[Marinicellales];f__[Marinicellaceae];g__	0	0	0	0	0	0	1.27e-05	0	0	0	0	0	0	3.91e-05	0	0	0	0	0	0	0	0	0	2.61e-05
801	k__Bacteria;p__Proteobacteria;c__TA18;o__CV90;f__;g__	4.97e-05	0	0	3.62e-05	0	0	2.55e-05	4.12e-05	2.83e-05	0	0	3.27e-05	2.46e-05	0	1.28e-05	0	0	1.66e-05	1.85e-05	0	0	2.87e-05	2.74e-05	0
802	k__Bacteria;p__Proteobacteria;c__TA18;o__PHOS-HD29;f__;g__	4.97e-05	6.81e-05	0.000137643	8.45e-05	3.83e-05	1.29e-05	0.000242106	0.000109934	0.000113084	0.000227305	8.56e-05	4.9e-05	3.69e-05	0.000104285	6.39e-05	0.000350543	7.71e-05	6.65e-05	3.69e-05	2.65e-05	5.63e-05	0.000143697	0.000109667	6.53e-05
803	k__Bacteria;p__Proteobacteria;c__Zetaproteobacteria;o__Mariprofundales;f__Mariprofundaceae;g__Mariprofundus	0	0	0	0	0	0	0	0	1.41e-05	1.75e-05	0	0	0	2.61e-05	0	0	0	0	3.69e-05	0	0	0	0	0
804	k__Bacteria;p__SBR1093;c__;o__;f__;g__	9.94e-05	0.000558751	0.000100104	0.000301688	0.000587132	0.000103161	0.000356788	0.000247351	0.000480606	8.74e-05	0.000256904	0.000114334	0.000442456	0	0.00039605	0.000434006	0.000262123	0.000199568	0.000572272	0.000462926	0.000211238	0.000718484	0.000603169	0.000613898
805	k__Bacteria;p__SBR1093;c__VHS-B5-50;o__;f__;g__	0	1.36e-05	0	0	0	0	0.000815515	0	0	0	0	0	0	3.91e-05	0	0	0	0	0	0	0	0	0	1.31e-05
806	k__Bacteria;p__SC4;c__;o__;f__;g__	0	0	0	0	0	0	2.55e-05	0	0	0	0	0	0	0	2.56e-05	3.34e-05	0	0	0	0	0	2.87e-05	0	0
807	k__Bacteria;p__Spirochaetes;c__Spirochaetes;o__Spirochaetales;f__Spirochaetaceae;g__	0	0	0	0	2.55e-05	0	0.000229364	2.75e-05	0.000325116	0	0	0	0	0	0	0.000233696	7.71e-05	4.99e-05	0.000166144	0	0.000154908	0	0	2.61e-05
808	k__Bacteria;p__Spirochaetes;c__Spirochaetes;o__Spirochaetales;f__Spirochaetaceae;g__Spirochaeta	0	0	1.25e-05	0	0	0	3.82e-05	0	1.41e-05	3.5e-05	1.43e-05	8.17e-05	0	0	0	1.67e-05	1.54e-05	1.66e-05	3.69e-05	0	4.22e-05	0	1.37e-05	0
809	k__Bacteria;p__Spirochaetes;c__Spirochaetes;o__Spirochaetales;f__Spirochaetaceae;g__Treponema	0	0	0	0	0	1.29e-05	0	0	0	0	0	0	0	0	0	0	0	0	1.85e-05	0	0	0	0	0
810	k__Bacteria;p__Spirochaetes;c__[Brevinematae];o__[Brevinematales];f__;g__	0	0	0	0	0	0	0	0	0	0	0	0	0	0	0	0	0	0	0	2.65e-05	0	0	0	0
811	k__Bacteria;p__Spirochaetes;c__[Leptospirae];o__[Leptospirales];f__Leptospiraceae;g__Leptonema	0	0	0	0	0	0	3.82e-05	0.000109934	0	0	0	1.63e-05	0	0	0	3.34e-05	7.71e-05	3.33e-05	5.54e-05	1.32e-05	2.82e-05	0	0	1.31e-05
812	k__Bacteria;p__Spirochaetes;c__[Leptospirae];o__[Leptospirales];f__Leptospiraceae;g__Leptospira	2.49e-05	0	0	0	0	0	0	0	0	0	0	0	0	0	0	0	0	0	0	0	0	0	0	0
813	k__Bacteria;p__Spirochaetes;c__[Leptospirae];o__[Leptospirales];f__Leptospiraceae;g__Turneriella	0	0	0	0	0	0	0.000114682	0	1.41e-05	0	0	0	0	0	0	0	0	0	0	0	0	1.44e-05	0	5.22e-05
814	k__Bacteria;p__Synergistetes;c__Synergistia;o__Synergistales;f__Dethiosulfovibrionaceae;g__	0	0	0	0	0	0	0	0	0	0	2.85e-05	0	0	0	0	0	0	0	0	0	0	0	0	0
815	k__Bacteria;p__TM6;c__SBRH58;o__;f__;g__	8.7e-05	5.45e-05	0.000150156	0.00014481	3.83e-05	6.45e-05	5.1e-05	0.000137417	0.00015549	1.75e-05	8.56e-05	6.53e-05	0.000159776	6.52e-05	0	0.000250388	0.000123352	0.000133045	3.69e-05	5.29e-05	9.86e-05	4.31e-05	6.85e-05	3.92e-05
816	k__Bacteria;p__TM6;c__SJA-4;o__;f__;g__	0.000596644	0.000899452	0.000938474	0.000989537	0.000357384	0.000515803	0.000318561	0.000439736	0.000551284	0.000472094	0.000585171	0.000588005	0.000884912	0.000391068	0.000843203	0.000734472	0.000477989	0.000498919	0.000701495	0.000740682	0.000492888	0.000244284	0.000493502	0.000208986
817	k__Bacteria;p__TM6;c__SJA-4;o__S1198;f__;g__	0	0	7.51e-05	3.62e-05	8.93e-05	0	3.82e-05	0	0	0.00010491	0	1.63e-05	3.69e-05	0	0	0	0	4.99e-05	0	0	0	1.44e-05	0	0
818	k__Bacteria;p__TM7;Other;Other;Other;Other	0	1.36e-05	0	0	0	0	0	0	0	0	0	0	0	0	3.83e-05	0	1.54e-05	0	0	0	0.00016899	0	0	0
819	k__Bacteria;p__TM7;c__;o__;f__;g__	0.000708515	0.000517866	8.76e-05	2.41e-05	0.000140401	9.03e-05	0.000496955	0.000123676	5.65e-05	0.000314729	0.000713623	0.000326669	0.00143798	0.000430175	0.000127758	0.000350543	0.000185028	0	5.54e-05	0	0.000197155	5.75e-05	0	0.000326541
820	k__Bacteria;p__TM7;c__MJK10;o__;f__;g__	2.49e-05	1.36e-05	0	4.83e-05	2.55e-05	2.58e-05	8.92e-05	0	0	0	0	0	0	0	0	0	0	0	0	0	1.41e-05	0	0	0
821	k__Bacteria;p__TM7;c__SC3;o__;f__;g__	0.00147918	0.0011175	0.000913448	0.000844727	0.00123808	0.000683439	0.000165652	0.000783279	0.000777451	0.00134634	0.00152715	0.00138834	0.00083575	0.00044321	0.0011626	0.000934782	0.000447151	0.000598703	0.000221525	0.000171944	0.000478806	0.000186806	0.000466085	0.000535528
822	k__Bacteria;p__TM7;c__TM7-1;o__;f__;g__	0.00548167	0.0023304	0.00255265	0.00214802	0.00210602	0.00242427	0.00384821	0.00225364	0.0037459	0.00512309	0.00302576	0.00329936	0.00213854	0.0036239	0.00263181	0.00315489	0.00200447	0.00231166	0.00193834	0.00128297	0.00154908	0.0012789	0.00102813	0.00125392
823	k__Bacteria;p__TM7;c__TM7-3;Other;Other;Other	1.24e-05	0	0	0	0	0	0	0	0	0	4.28e-05	0	0	0	0	0	0	0	0	0	0	0	0	0
824	k__Bacteria;p__TM7;c__TM7-3;o__;f__;g__	0.000422623	0.000204421	2.5e-05	6.03e-05	3.83e-05	0	0.000280333	5.5e-05	0	0.000734368	0.000156997	0.000261335	2.46e-05	0.000364997	0.000600462	0	0	0	0	0	0.000126743	5.75e-05	2.74e-05	9.14e-05
825	k__Bacteria;p__TM7;c__TM7-3;o__Blgi18;f__;g__	0	0	0	0	0	0	2.55e-05	0	0	0	0	0	0	0	0	0	0	0	0	1.32e-05	0	2.87e-05	0	0
826	k__Bacteria;p__TM7;c__TM7-3;o__CW040;f__;g__	0	0	0	0	0	0	0	0	0	0	1.43e-05	4.9e-05	0	0	0	0	0	0	0	0	0	0	0	0
827	k__Bacteria;p__TM7;c__TM7-3;o__CW040;f__F16;g__	0	0	0	2.41e-05	0	0	0	0	0	0	4.28e-05	0.000163335	3.69e-05	0	0	0	0	3.33e-05	0	0	0	0	0	0
828	k__Bacteria;p__TM7;c__TM7-3;o__EW055;f__;g__	2.49e-05	4.09e-05	7.51e-05	0	2.55e-05	5.16e-05	0	0	2.83e-05	1.75e-05	0	1.63e-05	0	6.52e-05	5.11e-05	0	1.54e-05	0	0	5.29e-05	4.22e-05	7.18e-05	1.37e-05	2.61e-05
829	k__Bacteria;p__TM7;c__TM7-3;o__I025;f__;g__	2.49e-05	0	5.01e-05	1.21e-05	5.11e-05	2.58e-05	5.1e-05	0	0	1.75e-05	0	0	4.92e-05	0.000130356	0	0	0	0	0	0	0	1.44e-05	0	0
830	k__Bacteria;p__Tenericutes;c__Mollicutes;o__;f__;g__	0	2.73e-05	0	1.21e-05	0	0	0	0	0	0	0	0	0	0	0	0	1.54e-05	3.33e-05	0	0	0	0	1.37e-05	0
831	k__Bacteria;p__Tenericutes;c__Mollicutes;o__Anaeroplasmatales;f__Anaeroplasmataceae;g__Asteroleplasma	0.000422623	4.09e-05	0.000437954	0.00014481	5.11e-05	5.16e-05	6.37e-05	6.87e-05	2.83e-05	0.000244789	2.85e-05	0.000114334	3.69e-05	0.000299819	8.94e-05	3.34e-05	0.000277542	0.000133045	0.000203064	7.94e-05	4.22e-05	5.75e-05	2.74e-05	3.92e-05
832	k__Bacteria;p__Verrucomicrobia;c__;o__;f__;g__	0	0	0	0	0	0	0	0	0	0	0	0	0	0	0	0	0	0	0	0	0	5.75e-05	0	0
833	k__Bacteria;p__Verrucomicrobia;c__Opitutae;o__;f__;g__	0	0	0	0	0	0	2.55e-05	0	0	0	0	0	0	7.82e-05	0	0	0	0	0	0	0	2.87e-05	0	2.61e-05
834	k__Bacteria;p__Verrucomicrobia;c__Opitutae;o__Opitutales;f__Opitutaceae;g__	8.7e-05	2.73e-05	8.76e-05	3.62e-05	3.83e-05	3.87e-05	3.82e-05	5.5e-05	7.07e-05	0.000192335	2.85e-05	4.9e-05	0	7.82e-05	7.67e-05	0.000100155	6.17e-05	3.33e-05	5.54e-05	1.32e-05	1.41e-05	0.000129327	9.6e-05	3.92e-05
835	k__Bacteria;p__Verrucomicrobia;c__Opitutae;o__Opitutales;f__Opitutaceae;g__Opitutus	0.000534493	0.000258933	0.000137643	7.24e-05	0.000191456	0.000154741	0.000433242	0.000302318	8.48e-05	0.000734368	0.000285449	0.000261335	0.000135195	0.000677851	0.000319395	0.000517469	0.00030838	0.000166306	0.000276906	0.00018517	5.63e-05	0.000387981	0.000150792	0.000404911
836	k__Bacteria;p__Verrucomicrobia;c__Opitutae;o__[Cerasicoccales];f__[Cerasicoccaceae];g__	0	0	0	0	0	0	2.55e-05	0	0	0	1.43e-05	0	2.46e-05	0	0	8.35e-05	1.54e-05	0	0	0	0	0	2.74e-05	0
837	k__Bacteria;p__Verrucomicrobia;c__Verruco-5;o__LD1-PB3;f__;g__	2.49e-05	0	0	0	0	0	0	2.75e-05	0	0	2.85e-05	0	0	0	0	6.68e-05	0	0	0	0	0	0	0	0
838	k__Bacteria;p__Verrucomicrobia;c__Verruco-5;o__WCHB1-41;f__;g__	0	0	0	0	0	0	0	1.37e-05	0	0	0	0	0	2.61e-05	0	0	0	0	0	0	0	2.87e-05	0	0
839	k__Bacteria;p__Verrucomicrobia;c__Verrucomicrobiae;o__Verrucomicrobiales;f__Verrucomicrobiaceae;g__	7.46e-05	6.81e-05	0.000137643	2.41e-05	3.83e-05	6.45e-05	8.92e-05	0	2.83e-05	0.000244789	5.71e-05	3.27e-05	3.69e-05	0.000130356	3.83e-05	5.01e-05	3.08e-05	4.99e-05	0.000166144	2.65e-05	8.45e-05	0.000215545	2.74e-05	0.000130617
840	k__Bacteria;p__Verrucomicrobia;c__Verrucomicrobiae;o__Verrucomicrobiales;f__Verrucomicrobiaceae;g__Luteolibacter	0	0	0	0	0	0	5.1e-05	0	1.41e-05	0	0	0	0	0	1.28e-05	1.67e-05	0	0	1.85e-05	0	0	0	0	1.31e-05
841	k__Bacteria;p__Verrucomicrobia;c__Verrucomicrobiae;o__Verrucomicrobiales;f__Verrucomicrobiaceae;g__Prosthecobacter	0	0	0	0	0	0	0	0	0	0	0	4.9e-05	0	1.3e-05	7.67e-05	0	0	0	0	0	0	0	0	0
842	k__Bacteria;p__Verrucomicrobia;c__[Methylacidiphilae];o__Methylacidiphilales;f__;g__	0.000124301	4.09e-05	0.000212721	0.00014481	0.000114874	2.58e-05	3.82e-05	0	5.65e-05	0.000157365	0	1.63e-05	4.92e-05	0	1.28e-05	6.68e-05	3.08e-05	0.000166306	1.85e-05	2.65e-05	0.000154908	0	1.37e-05	0
843	k__Bacteria;p__Verrucomicrobia;c__[Methylacidiphilae];o__S-BQ2-57;f__;g__	0.000335612	5.45e-05	0.000150156	6.03e-05	0.000561604	0.000283692	0.000458727	0.000824504	0.000720909	0.000314729	0.00017127	0.000359336	0.000233519	0.000143392	0.000204413	0.00108501	0.000524246	0.000216198	0.000553812	0.000489379	0.000197155	0.000531678	0.000466085	0.00125392
844	k__Bacteria;p__Verrucomicrobia;c__[Pedosphaerae];o__;f__;g__	0	0	0	0	0	0	3.82e-05	0	0	0	0	0	0	0	0	0	0	0	0	0	0	0	0	0
845	k__Bacteria;p__Verrucomicrobia;c__[Pedosphaerae];o__[Pedosphaerales];Other;Other	2.49e-05	2.73e-05	0	0	0.000178692	0.000116056	0.000140167	2.75e-05	9.89e-05	5.25e-05	4.28e-05	4.9e-05	0	1.3e-05	3.83e-05	0.000100155	1.54e-05	0	1.85e-05	5.29e-05	1.41e-05	0.000359242	0.000109667	0.00039185
846	k__Bacteria;p__Verrucomicrobia;c__[Pedosphaerae];o__[Pedosphaerales];f__;g__	0.00267247	0.00196244	0.0032784	0.00138777	0.00223365	0.00245006	0.00721221	0.00384769	0.00179521	0.00180095	0.00252623	0.00225402	0.00151173	0.0046146	0.00282345	0.00454037	0.00305296	0.00297688	0.0028429	0.00324048	0.00184481	0.00798954	0.00360531	0.00961338
847	k__Bacteria;p__Verrucomicrobia;c__[Pedosphaerae];o__[Pedosphaerales];f__Ellin515;g__	0.0113114	0.0092262	0.0120625	0.0104988	0.0149974	0.0174857	0.00863936	0.013728	0.0112942	0.00774584	0.00964818	0.00901607	0.0104715	0.00454942	0.0146794	0.0172267	0.0163596	0.0147514	0.014916	0.0173267	0.010914	0.00778836	0.0159017	0.00975705
848	k__Bacteria;p__Verrucomicrobia;c__[Pedosphaerae];o__[Pedosphaerales];f__Ellin517;g__	0.000571784	0.000163537	0.000162669	0.000108608	0.000357384	0.000128951	0.00158006	0.000604636	0.000452335	0.000297244	0.000142725	3.27e-05	0.000208938	0.000873385	0.000127758	0.000550854	0.000323799	6.65e-05	0.000147683	0.000251303	0	0.000704114	0.000479794	0.000483281
849	k__Bacteria;p__Verrucomicrobia;c__[Pedosphaerae];o__[Pedosphaerales];f__OPB35;g__	6.22e-05	0	0	0	0	0	0.00184765	9.62e-05	1.41e-05	0	0	0	0	0.00126445	0	0.000150233	4.63e-05	1.66e-05	0	0	0	0.000258654	0	0.000470219
850	k__Bacteria;p__Verrucomicrobia;c__[Pedosphaerae];o__[Pedosphaerales];f__R4-41B;g__	2.49e-05	1.36e-05	2.5e-05	1.21e-05	0	2.58e-05	0.000382273	0	2.83e-05	0	2.85e-05	1.63e-05	0	0.00011732	0	0.00013354	3.08e-05	1.66e-05	0	0	0	2.87e-05	6.85e-05	7.84e-05
851	k__Bacteria;p__Verrucomicrobia;c__[Pedosphaerae];o__[Pedosphaerales];f__[Pedosphaeraceae];Other	0	0	0	1.21e-05	0	0	0	0	7.07e-05	0	4.28e-05	0	1.23e-05	0	0	3.34e-05	0	0	0	0	7.04e-05	0	0	0
852	k__Bacteria;p__Verrucomicrobia;c__[Pedosphaerae];o__[Pedosphaerales];f__[Pedosphaeraceae];g__	0	2.73e-05	0	1.21e-05	1.28e-05	0	0	0	1.41e-05	0	5.71e-05	4.9e-05	0	0	1.28e-05	8.35e-05	1.54e-05	0.000166306	5.54e-05	1.32e-05	0.000183073	0	0	0
853	k__Bacteria;p__Verrucomicrobia;c__[Pedosphaerae];o__[Pedosphaerales];f__[Pedosphaeraceae];g__Pedosphaera	0.000223741	0.000626891	0.000275286	0.000337891	0.000140401	0.000103161	3.82e-05	0.000302318	0.000282709	0.00013988	0.000742168	0.000669672	0.000172066	0	0.000140534	0.000467391	0.00030838	0.000698487	0.000332287	0.000555511	0.000802704	0.000172436	0.000383835	0.000404911
854	k__Bacteria;p__Verrucomicrobia;c__[Pedosphaerae];o__[Pedosphaerales];f__auto67_4W;g__	0.00210068	0.00339339	0.00242752	0.00187047	0.00159547	0.00264349	0.00509697	0.00261093	0.00168212	0.00271017	0.00358239	0.00426303	0.00314635	0.00445817	0.00421601	0.0051413	0.0022666	0.003692	0.00236293	0.00392826	0.00481622	0.00399477	0.00235784	0.00461076
855	k__Bacteria;p__Verrucomicrobia;c__[Spartobacteria];o__[Chthoniobacterales];f__[Chthoniobacteraceae];Other	0	0	2.5e-05	0	0	0	0	0	0	0	0	0	0	2.61e-05	0	0	0	0	0	2.65e-05	0	0	0	3.92e-05
856	k__Bacteria;p__Verrucomicrobia;c__[Spartobacteria];o__[Chthoniobacterales];f__[Chthoniobacteraceae];g__	0.000994406	0.000613263	0.00117622	0.00019308	0.000638187	0.000451328	0.00104488	0.000645862	0.0004382	0.000646944	0.000214087	0.000277669	0.00027039	0.000586602	0.000191637	0.000267081	0.000431732	0.00026609	0.000295366	0.000370341	5.63e-05	0.000775962	0.000493502	0.000561651
857	k__Bacteria;p__Verrucomicrobia;c__[Spartobacteria];o__[Chthoniobacterales];f__[Chthoniobacteraceae];g__Candidatus Xiphinematobacter	0.00278434	0.00564202	0.00435452	0.00345131	0.00248893	0.00268218	0.00166926	0.00123676	0.000777451	0.00260526	0.00189824	0.00251535	0.0034782	0.0007691	0.00209523	0.000801242	0.00169609	0.00053218	0.0015876	0.00208978	0.00104211	0.000675375	0.000507211	0.000365726
858	k__Bacteria;p__Verrucomicrobia;c__[Spartobacteria];o__[Chthoniobacterales];f__[Chthoniobacteraceae];g__Chthoniobacter	0.000186451	0.000190793	0.000375389	0.000120675	8.93e-05	2.58e-05	0.000356788	0.000274835	5.65e-05	0.00013988	7.14e-05	0.000147001	0.000122904	0.000221605	7.67e-05	0.000100155	7.71e-05	0.000133045	0.000110762	0.00018517	4.22e-05	8.62e-05	8.23e-05	0.000130617
859	k__Bacteria;p__Verrucomicrobia;c__[Spartobacteria];o__[Chthoniobacterales];f__[Chthoniobacteraceae];g__DA101	0.0267122	0.0220502	0.0221355	0.03788	0.0436137	0.0493752	0.0021025	0.0261505	0.0120717	0.0494999	0.016656	0.0186201	0.043459	0.00378032	0.0266248	0.0118851	0.0153265	0.00911359	0.0152114	0.0172209	0.00433742	0.0255493	0.0256895	0.023524
860	k__Bacteria;p__Verrucomicrobia;c__[Spartobacteria];o__[Chthoniobacterales];f__[Chthoniobacteraceae];g__Ellin506	0.000111871	0.000149909	0.000312825	7.24e-05	8.93e-05	1.29e-05	0	1.37e-05	0	0.000122395	4.28e-05	1.63e-05	6.15e-05	0	2.56e-05	0	0	0	0	0	0	0	1.37e-05	0
861	k__Bacteria;p__Verrucomicrobia;c__[Spartobacteria];o__[Chthoniobacterales];f__[Chthoniobacteraceae];g__OR-59	0.000397763	5.45e-05	2.5e-05	0	6.38e-05	9.03e-05	0.000382273	0.000109934	7.07e-05	0.000122395	1.43e-05	0	3.69e-05	0.000664816	7.67e-05	3.34e-05	0.000107933	3.33e-05	9.23e-05	7.94e-05	0	0.000301763	0	0.000248171
862	k__Bacteria;p__Verrucomicrobia;c__[Spartobacteria];o__[Chthoniobacterales];f__[Chthoniobacteraceae];g__heteroC45_4W	0	0	1.25e-05	2.41e-05	0	0	0	1.37e-05	2.83e-05	3.5e-05	0	3.27e-05	0	0	0	3.34e-05	0	0	0	3.97e-05	1.41e-05	0	0	1.31e-05
863	k__Bacteria;p__WPS-2;c__;o__;f__;g__	0.000298322	0.00493336	0.00230239	0.00555106	0.00155718	0.000567383	8.92e-05	0.000865729	0.00703947	0.000769338	0.0035253	0.00329936	0.000528489	3.91e-05	0.00424157	0.000684394	0.000801789	0.0113587	0.00243677	0.00260561	0.00728067	5.75e-05	0.00244009	5.22e-05
864	k__Bacteria;p__WS2;c__SHA-109;o__;f__;g__	1.24e-05	0	0	0	2.55e-05	0	2.55e-05	0	0	0	0	0	0	1.3e-05	0	1.67e-05	0	0	0	0	0	0	0	0
865	k__Bacteria;p__WS3;c__PRR-12;o__;f__;g__	4.97e-05	0	0	0	1.28e-05	0	0.00175845	9.62e-05	2.83e-05	6.99e-05	0	0	3.69e-05	0.000469282	3.83e-05	3.34e-05	1.54e-05	0	1.85e-05	0	0	0.00045983	2.74e-05	0.000339603
866	k__Bacteria;p__WS3;c__PRR-12;o__LD1-PA13;f__;g__	0.000161591	4.09e-05	5.01e-05	3.62e-05	7.66e-05	0	0.00202605	0.000206126	0.000197897	8.74e-05	7.14e-05	4.9e-05	0	0.00108195	3.83e-05	0.000367236	0.000231285	1.66e-05	1.85e-05	0.000330662	0	0.000775962	2.74e-05	0.00113636
867	k__Bacteria;p__WS3;c__PRR-12;o__Sediment-1;f__;g__	0.00278434	0.000994849	0.00222731	0.00146017	0.00201667	0.00188268	0.0155712	0.00537302	0.00154077	0.00148622	0.00224078	0.00199268	0.00127821	0.00456246	0.00203135	0.00924767	0.00491867	0.000748379	0.00286136	0.00296273	0.000478806	0.00655257	0.00316664	0.0079023
868	k__Bacteria;p__WS3;c__PRR-12;o__Sediment-1;f__CV106;g__	0	0	0	0	0	0	0.00136344	0	0	0	0	0	0	0.00104285	0	3.34e-05	0	0	1.85e-05	0	0	0.00100588	0	0.000444096
869	k__Bacteria;p__WS3;c__PRR-12;o__Sediment-1;f__PRR-10;g__	0.00568055	0.00158085	0.00206464	0.00260659	0.00483745	0.00424248	0.0157879	0.00996276	0.00292604	0.00257029	0.00328267	0.00398537	0.00219999	0.0095942	0.00486758	0.0138715	0.00837252	0.00264427	0.00705187	0.00701003	0.00371779	0.0157348	0.0105555	0.017803
870	k__Bacteria;p__WS3;c__PRR-12;o__wb1_H11;f__;g__	0	0	0	0	0	0	0.00146538	5.5e-05	4.24e-05	0	0	0	0	0.000834278	0	8.35e-05	0	0	0	0	0	0.000359242	1.37e-05	0.000457158
871	k__Bacteria;p__WS4;c__;o__;f__;g__	1.24e-05	0	0	0	2.55e-05	1.29e-05	0	0	0	3.5e-05	0	0	0	2.61e-05	5.11e-05	1.67e-05	1.54e-05	0	0	1.32e-05	0	1.44e-05	1.37e-05	5.22e-05
872	k__Bacteria;p__WS5;c__;o__;f__;g__	0	0	0	0	0	0	0	0	0	0	0	0	0	0	0	0	0	0	0	3.97e-05	0	0	0	0
873	k__Bacteria;p__WS6;c__;o__;f__;g__	0	0	0	0	0	0	3.82e-05	0	0	0	0	0	0	0	0	0	0	0	0	0	0	0	0	0
874	k__Bacteria;p__WS6;c__B142;o__;f__;g__	0.000136731	0	6.26e-05	0	1.28e-05	6.45e-05	8.92e-05	0	5.65e-05	0.00010491	0.00011418	6.53e-05	0	3.91e-05	0	0.000100155	6.17e-05	0.000116414	0	0	4.22e-05	0	0	5.22e-05
875	k__Bacteria;p__WS6;c__SC72;o__;f__;g__	0	0	0	0	0	0	0	0	4.24e-05	0	0	0	0	0	0	0	0	0	0	0	0	0	0	0
876	k__Bacteria;p__ZB3;c__BS119;o__;f__;g__	0	0	2.5e-05	0	0	0	5.1e-05	0	2.83e-05	0	2.85e-05	1.63e-05	0	0	0	1.67e-05	0	1.66e-05	1.85e-05	0	0	2.87e-05	0	0
877	k__Bacteria;p__[Caldithrix];c__KSB1;o__Ucn15732;f__;g__	0	0	0	0	0	0	0.000191136	0	0	0	0	0	0	0.000182498	0	0	0	0	0	0	0	0.000215545	0	0.000104493
878	k__Bacteria;p__[Thermi];c__Deinococci;o__Deinococcales;f__Deinococcaceae;g__Deinococcus	0	0	0	0	0	0	0	4.12e-05	0	0	0	0	0	0	0	0	0	0	0	0	0	0	0	0
879	k__Bacteria;p__[Thermi];c__Deinococci;o__Thermales;f__Thermaceae;g__Meiothermus	0	0	0	0	0	0	0	0	0	0	0	0	3.69e-05	0	0	0	0	0	0	0	0	0	0	0
