# Supplementary material for: Microbial Community Structure and Function of Soil Following Ecosystem Conversion from Native Forests to Teak Plantation Forests
Source: Front Microbiol. 2016 Dec 9;7:1976. doi: 10.3389/fmicb.2016.01976 (PMC5145857; doi:10.3389/fmicb.2016.01976)
Supplement: Table S3 — Normalized abundance of bacterial libraries across forest soils. [file Table3.XLSX]

## Sheet: Sheet1
	Supplementary Table 3: Normalized abundance of fungal libraries across forest soils
#OTU ID	Taxon	Forest Sample Sites
		1943S5-ITS	1956S1-ITS	1956S4-ITS	1956S5-ITS	1957N1-ITS	1957N2-ITS	1957N4-ITS	1966N1-ITS	1966N3-ITS	1966N5-ITS	1968S1-ITS	1968S3-ITS	1968S5-ITS	2009N1-ITS	2009N3-ITS	2009N5-ITS	NatN1-ITS	NatN3-ITS	NatN5-ITS	NatS2-ITS	NatS3-ITS	NatS5-ITS
1	No blast hit;Other;Other;Other;Other;Other	0.00158361	0.00277495	0.000880228	0.00189871	0.0017416	0.00346482	0.00428432	0.00725453	0.00351403	0.0034458	0.0028804	0.00540703	0.0102667	0.00170742	0.00159608	0.00124943	0.00111351	0.00106523	0.00201941	0.00699499	0.00178991	0.00217203
2	k__Fungi;p__Ascomycota;c__Archaeorhizomycetes;o__Archaeorhizomycetales;f__Archaeorhizomycetaceae;g__Archaeorhizomyces	0.00621605	0.00705464	0.00924745	0.00143091	0.0123967	0.0130365	0.118152	0.0327578	0.000201521	0.0132053	0.00672724	0.00255299	0.000729524	0.0131764	0.0145719	0.00118249	0.0090653	0.000716789	0.00502947	0.0595471	0.00578358	0.0120065
3	k__Fungi;p__Ascomycota;c__Arthoniomycetes;o__Arthoniales;f__Roccellaceae;g__Dirina	0	0	0	0	0	0	0	0	0	0	0	3.61e-05	0	0	0	0	0	0	0	0	0	0
4	k__Fungi;p__Ascomycota;c__Arthoniomycetes;o__Arthoniales;f__Roccellaceae;g__Roccella	0	0	0	0	0	2.32e-05	0	0	0	1.07e-05	0	0	0	0	0	0	0	0	0	0	0	1.01e-05
5	k__Fungi;p__Ascomycota;c__Dothideomycetes;o__Botryosphaeriales;f__Botryosphaeriaceae;g__Botryosphaeria	0.00192402	0.000332213	0.000303527	0.000399004	0.00013698	0.000243348	0.000266383	0.000281183	0.000125951	1.07e-05	0	0	0.000480418	7.86e-05	0.000304596	0.000156179	0	0	0.000101605	0.000971527	0.00064147	0.000341894
6	k__Fungi;p__Ascomycota;c__Dothideomycetes;o__Botryosphaeriales;f__Botryosphaeriaceae;g__Macrophomina	0.000133201	5.86e-05	0	0	0	0	0	0	0	0	0	0	0	0	2.44e-05	0	0	0	5.08e-05	0	0.000113809	0
7	k__Fungi;p__Ascomycota;c__Dothideomycetes;o__Botryosphaeriales;f__Botryosphaeriaceae;g__Microdiplodia	0	0.000156335	0	0	0	0	0	0	0	1.07e-05	0	0	0	0	0	0	3.93e-05	0	0	0	0	0
8	k__Fungi;p__Ascomycota;c__Dothideomycetes;o__Botryosphaeriales;f__Botryosphaeriaceae;g__Neofusicoccum	0	0	0	0	0	0	0.000166489	0	0	0	0	0	0	2.25e-05	0	0	0	0	0	0	0	0
9	k__Fungi;p__Ascomycota;c__Dothideomycetes;o__Botryosphaeriales;f__Botryosphaeriaceae;g__Phyllosticta	0	3.91e-05	0.0186467	0	0	0	0	0	0	0	0	0	0	0	0	1.12e-05	0	0	0	0	0	0
10	k__Fungi;p__Ascomycota;c__Dothideomycetes;o__Botryosphaeriales;f__Botryosphaeriaceae;g__unidentified	1.48e-05	7.82e-05	3.04e-05	0	0	0	0	0	0	0	9.47e-06	0	0.00010676	0	0	0	0	0	0	0.000104626	2.07e-05	0
11	k__Fungi;p__Ascomycota;c__Dothideomycetes;o__Botryosphaeriales;f__Incertae_sedis;g__Camarosporium	0	0	0	0	0	0	0	0	0	0	0	0	0	0	0	0	5.24e-05	0	0	0	0	0
12	k__Fungi;p__Ascomycota;c__Dothideomycetes;o__Capnodiales;f__Antennulariellaceae;g__Heteroconium	0	0	0	0	0	0	0	0	0	0	0	0	0	0	0	0	0	0	0	0	2.07e-05	0
13	k__Fungi;p__Ascomycota;c__Dothideomycetes;o__Capnodiales;f__Capnodiaceae;g__Capnodium	2.96e-05	0	0	0	0	0.000915454	0	0	0	4.28e-05	0.00024635	0	0	0	0	1.12e-05	0	0	0	0.000283985	0	0.000160891
14	k__Fungi;p__Ascomycota;c__Dothideomycetes;o__Capnodiales;f__Capnodiaceae;g__Leptoxyphium	0	0	0	0	0	0	0	0	0	2.14e-05	0	0	0	0	0	0	0	0	0	0	0.000124155	0
15	k__Fungi;p__Ascomycota;c__Dothideomycetes;o__Capnodiales;f__Incertae_sedis;g__Capnobotryella	0	0	0	0	0	0	0	0	0	0	0	0	0	0	0	0	0	0	0	0	0	2.01e-05
16	k__Fungi;p__Ascomycota;c__Dothideomycetes;o__Capnodiales;f__Incertae_sedis;g__Rachicladosporium	0	0	0	0	0	0	0	0	0	0	0	0	0	0	0	0	0	0	0	0	2.07e-05	0
17	k__Fungi;p__Ascomycota;c__Dothideomycetes;o__Capnodiales;f__Mycosphaerellaceae;g__Asperisporium	0	0	0	0	0	0	0	0	0	0	0	0	0	0	0	0	0	0	0	0.000313878	0	0
18	k__Fungi;p__Ascomycota;c__Dothideomycetes;o__Capnodiales;f__Mycosphaerellaceae;g__Cladosporium	0.00584605	0.00105526	0.00853923	0.000371486	2.94e-05	0.000127468	0.000188688	0.000576426	0	0	0.000890649	6.02e-05	0.000213519	4.49e-05	0.000219309	1.12e-05	0.000445405	3.98e-05	0.00038102	0.000343771	1.03e-05	0.000181003
19	k__Fungi;p__Ascomycota;c__Dothideomycetes;o__Capnodiales;f__Mycosphaerellaceae;g__Guignardia	0	0	0	0	0	0	0	0	0	0.000588569	0	0	0	0	0	0	0	0	0	0	0	0
20	k__Fungi;p__Ascomycota;c__Dothideomycetes;o__Capnodiales;f__Mycosphaerellaceae;g__Mycosphaerella	0.00193882	0.000117252	4.05e-05	0.000151346	0.000244606	0.00187726	0.000521666	0.000295242	0	0.000331739	9.47e-05	9.63e-05	1.78e-05	0.00103344	0.0008285	4.46e-05	2.62e-05	0	2.54e-05	0.00103131	0.000144848	7.04e-05
21	k__Fungi;p__Ascomycota;c__Dothideomycetes;o__Capnodiales;f__Mycosphaerellaceae;g__Phaeoramularia	2.96e-05	0	0	0	0	0	0	0	0	0	0	0	0	0	0	0	0	0	0	0	0	0
22	k__Fungi;p__Ascomycota;c__Dothideomycetes;o__Capnodiales;f__Mycosphaerellaceae;g__Phaeothecoidea	0	9.77e-05	3.04e-05	0	4.89e-05	0	0	8.44e-05	0	0	0.000123175	0	0	0	0	0	0	0	0	0	0	0
23	k__Fungi;p__Ascomycota;c__Dothideomycetes;o__Capnodiales;f__Mycosphaerellaceae;g__Pseudocercospora	0	0	3.04e-05	0	0	0	0	0	0	0	0	0	0	1.12e-05	1.22e-05	0	0	0	0	0	0	0
24	k__Fungi;p__Ascomycota;c__Dothideomycetes;o__Capnodiales;f__Mycosphaerellaceae;g__unidentified	0	0	2.02e-05	0	0	0	0	0	0	0	0.000255825	0	0	0	0	0.000122712	0	0	0	0	0	0
25	k__Fungi;p__Ascomycota;c__Dothideomycetes;o__Capnodiales;f__Teratosphaeriaceae;g__Devriesia	0	3.91e-05	0	0	0	0	0	0	0	0	0	0	0	2.25e-05	0.000170574	0	0	0	0	0	0	0
26	k__Fungi;p__Ascomycota;c__Dothideomycetes;o__Capnodiales;f__Teratosphaeriaceae;g__Teratosphaeria	0	0	0.00033388	0	0	0	0	0	0	0	0.000312675	0	0	1.12e-05	0	0	0	0	0	0	0	0
27	k__Fungi;p__Ascomycota;c__Dothideomycetes;o__Capnodiales;f__unidentified;g__unidentified	0	0	0.000111293	5.5e-05	0.000401155	1.16e-05	0	0	0	2.14e-05	0.0001516	0.000445568	0	0	0	0	0	3.98e-05	0	0.000373664	0.0023693	0
28	k__Fungi;p__Ascomycota;c__Dothideomycetes;o__Dothideales;f__Dothioraceae;g__Aureobasidium	0	0	0	0	0	0	0	0	0	7.49e-05	0	0	0	0	0	0	0	0	0	0	0	0
29	k__Fungi;p__Ascomycota;c__Dothideomycetes;o__Dothideales;f__Dothioraceae;g__Kabatina	0	0	0	0	0	0	2.22e-05	0	0	0	0	0	0	0	0	0	0	0	0	0	0	0
30	k__Fungi;p__Ascomycota;c__Dothideomycetes;o__Dothideales;f__unidentified;g__unidentified	0.000518004	0.000644884	7.08e-05	0.000646661	0	0	0	0	0	0	0	0.000204721	0.000498212	0	0	0	0	0	0	0.000508183	0.000579392	0
31	k__Fungi;p__Ascomycota;c__Dothideomycetes;o__Hysteriales;f__Hysteriaceae;g__Gloniopsis	0	0	0	0	0	0	0	0	0	0	0	0	0	0	0	0	0	0	0	2.99e-05	0	0
32	k__Fungi;p__Ascomycota;c__Dothideomycetes;o__Hysteriales;f__Hysteriaceae;g__Hysterium	0.000103601	0	0	0	0	0	0	0	0	0	0.00017055	0	0	2.25e-05	1.22e-05	0	0	0	0	0.000283985	0	0
33	k__Fungi;p__Ascomycota;c__Dothideomycetes;o__Incertae_sedis;f__Eremomycetaceae;g__Arthrographis	0	0	0.000515996	0	0	0	0	0	3.78e-05	1.07e-05	0	0	0	0.00014603	0.000109654	0.000200801	0	0	0	0	1.03e-05	0
34	k__Fungi;p__Ascomycota;c__Dothideomycetes;o__Incertae_sedis;f__Incertae_sedis;g__Cenococcum	0	0	0	0	0	0	0	0	0	0	0	0	0	0	0	2.23e-05	0	0	0	0	0	0
35	k__Fungi;p__Ascomycota;c__Dothideomycetes;o__Incertae_sedis;f__Incertae_sedis;g__Rhizopycnis	0.000932408	3.91e-05	0.000171999	0.00129332	0.000117411	0.0018425	0	9.84e-05	1.26e-05	5.35e-05	9.47e-06	0.000433526	0.000177933	0.000213428	0	5.58e-05	1.31e-05	0	0	1.49e-05	8.28e-05	0.00035195
36	k__Fungi;p__Ascomycota;c__Dothideomycetes;o__Incertae_sedis;f__Myxotrichaceae;g__Malbranchea	0	0	0	0	0	0.000336053	0	0	0	0	0	0	0	0	0	0	0	0	0	0	0	0.000130724
37	k__Fungi;p__Ascomycota;c__Dothideomycetes;o__Incertae_sedis;f__Myxotrichaceae;g__Oidiodendron	0	0.000449465	0.000101176	0	0	0	0	2.81e-05	0	0.000149818	0	0	7.12e-05	8.99e-05	0.00031678	0	0	0	5.08e-05	0	0	0
38	k__Fungi;p__Ascomycota;c__Dothideomycetes;o__Incertae_sedis;f__Myxotrichaceae;g__unidentified	0	0	0	0	2.94e-05	0	0	0	0	0	0	0	0	3.37e-05	0	0	0	0	0	0	0	0
39	k__Fungi;p__Ascomycota;c__Dothideomycetes;o__Incertae_sedis;f__Saccardiaceae;g__Johansonia	0	0	0	0	0	0	0	2.81e-05	0	0	0	0	0	0	0	0	0	0	0	0	0	0
40	k__Fungi;p__Ascomycota;c__Dothideomycetes;o__Jahnulales;f__Aliquandostipitaceae;g__Aliquandostipite	0	0	0	0	0	0.000196996	0	0	0	0	0	0	0	0	0	0	0	0	0	1.49e-05	0	0
41	k__Fungi;p__Ascomycota;c__Dothideomycetes;o__Jahnulales;f__Aliquandostipitaceae;g__Brachiosphaera	0	0	0	0	0	0	2.22e-05	0	0	0	0	0	0	0	0	0	0	0	0	0	0	0
42	k__Fungi;p__Ascomycota;c__Dothideomycetes;o__Jahnulales;f__Aliquandostipitaceae;g__Jahnula	0	0.000175877	0	0	0.000166332	3.48e-05	0.000388475	0	0.000251902	0	3.79e-05	9.63e-05	0	0	9.75e-05	0.000234268	0.000196502	1.99e-05	0.000635034	0	0.000134502	3.02e-05
43	k__Fungi;p__Ascomycota;c__Dothideomycetes;o__Jahnulales;f__Aliquandostipitaceae;g__Manglicola	0	0	0	0	9.78e-06	0	0	1.41e-05	1.26e-05	0	0	0	0	0	0	0	0	0	1.27e-05	0	0	0
44	k__Fungi;p__Ascomycota;c__Dothideomycetes;o__Myriangiales;f__Myriangiaceae;g__unidentified	2.96e-05	0	0	0	0	0	0	0	0	0	2.84e-05	0	0	0	0	6.69e-05	0	0	0	0	0	0
45	k__Fungi;p__Ascomycota;c__Dothideomycetes;o__Pleosporales;f__Corynesporascaceae;g__Corynespora	0	0	0	0	0	0	0	0	0	0	0	0	0	0	0	2.23e-05	0	0	0	0	0	0
46	k__Fungi;p__Ascomycota;c__Dothideomycetes;o__Pleosporales;f__Cucurbitariaceae;g__Curreya	0.000222002	3.91e-05	3.04e-05	0	0	0.000266525	0.000943438	0	0	0	3.79e-05	4.82e-05	0.000284692	2.25e-05	4.87e-05	0	0	0	1.27e-05	0.0678574	0	0.000764234
47	k__Fungi;p__Ascomycota;c__Dothideomycetes;o__Pleosporales;f__Incertae_sedis;g__Berkleasmium	0.000177601	0.000117252	0	0	0	0	0	0	0	2.14e-05	0.000236875	0.000373314	0	0	0	0	0	0	0	0	0	0
48	k__Fungi;p__Ascomycota;c__Dothideomycetes;o__Pleosporales;f__Incertae_sedis;g__Dictyosporium	0.000207202	0	0	0	0	0	0	0	0	0.000107013	0.0002274	0	0	0	0	0	0	0	6.35e-05	0.000687542	0	0
49	k__Fungi;p__Ascomycota;c__Dothideomycetes;o__Pleosporales;f__Incertae_sedis;g__Letendraea	0	0	0	0	0	0	0	0	0	7.49e-05	0	0.000120424	0	0	0	0	0	0	0	0.00047829	0.000320735	0
50	k__Fungi;p__Ascomycota;c__Dothideomycetes;o__Pleosporales;f__Incertae_sedis;g__Neophaeosphaeria	0	0	0	0	0	0	0	0	0	1.07e-05	0	0	1.78e-05	0	0	0	0	0	0	0	7.24e-05	0
51	k__Fungi;p__Ascomycota;c__Dothideomycetes;o__Pleosporales;f__Incertae_sedis;g__Periconia	0.000103601	0	1.01e-05	0	0	0	0	0	0	0	0	0	0	0	0	0	0	0	0	0	0	0
52	k__Fungi;p__Ascomycota;c__Dothideomycetes;o__Pleosporales;f__Incertae_sedis;g__Phoma	0.000310803	3.91e-05	0	0	0.000313096	0.00149486	0.000510567	0	0	7.49e-05	0.000104225	0	0	0.000359458	8.53e-05	0.000111556	0	0	0.000127007	0.000358718	0.000807011	0.000372061
53	k__Fungi;p__Ascomycota;c__Dothideomycetes;o__Pleosporales;f__Incertae_sedis;g__Pyrenochaeta	0	0	0	0	0	1.16e-05	0	0	0	0	8.53e-05	0	0	0	0	2.23e-05	0.000393005	0	0	0	0	0
54	k__Fungi;p__Ascomycota;c__Dothideomycetes;o__Pleosporales;f__Leptosphaeriaceae;g__Peyronellaea	4.44e-05	0	0	0	0	0	6.66e-05	0	0	0	0	0	0	0	0	0	0	0	0	0	0	0
55	k__Fungi;p__Ascomycota;c__Dothideomycetes;o__Pleosporales;f__Lophiostomataceae;g__Lophiostoma	0	0	0	4.13e-05	0	0	0	0	0	0	1.89e-05	0	0	0	0	0	0.00117901	0	0	0	0.000144848	0
56	k__Fungi;p__Ascomycota;c__Dothideomycetes;o__Pleosporales;f__Lophiostomataceae;g__Massarina	0.000784407	0.0006058	0.000404703	1.38e-05	0	0	5.55e-05	0.000323361	0	8.56e-05	9.47e-06	0	0	0	0	0	0.000235803	4.98e-05	0.000101605	0.000164412	0.000103463	0.0125294
57	k__Fungi;p__Ascomycota;c__Dothideomycetes;o__Pleosporales;f__Massarinaceae;g__unidentified	0	0	0	0	0	0	0	0	0	0	0	0	0	0	0	0	0	0	0	0.000134519	0	0
58	k__Fungi;p__Ascomycota;c__Dothideomycetes;o__Pleosporales;f__Montagnulaceae;g__Microsphaeropsis	0	0	2.02e-05	0	0	0	0	0	0	0	0	0	0	0	0	0	0	0	0	0	0	0
59	k__Fungi;p__Ascomycota;c__Dothideomycetes;o__Pleosporales;f__Montagnulaceae;g__Paraconiothyrium	2.96e-05	0	0	0	0	0	4.44e-05	0	0.000277092	0.000107013	0	0	0	0	0	0	0	1.99e-05	0.000127007	0	0	0
60	k__Fungi;p__Ascomycota;c__Dothideomycetes;o__Pleosporales;f__Phaeosphaeriaceae;g__Ampelomyces	0	5.86e-05	0	0	0	0	0	0	0	0	0	0	0	0	0	0	0	0	0	0	0	0
61	k__Fungi;p__Ascomycota;c__Dothideomycetes;o__Pleosporales;f__Phaeosphaeriaceae;g__Phaeosphaeria	0	0	0	0	0	0	0	0	0	0	0	0	0	0	0	0	0	0	0.000203211	0	0	0
62	k__Fungi;p__Ascomycota;c__Dothideomycetes;o__Pleosporales;f__Phaeosphaeriaceae;g__Phaeosphaeriopsis	0	0	0	0	0	0	0	0	0	4.28e-05	0.00017055	0	0	0	0	0	0	0	0	0.000493237	0	0
63	k__Fungi;p__Ascomycota;c__Dothideomycetes;o__Pleosporales;f__Pleosporaceae;g__Alternaria	0.000162801	0.000195419	0	0	0.000225038	0	0.000321879	1.41e-05	3.78e-05	1.07e-05	2.84e-05	6.02e-05	0	1.12e-05	1.22e-05	0	3.93e-05	2.99e-05	0	0.000328824	0	0
64	k__Fungi;p__Ascomycota;c__Dothideomycetes;o__Pleosporales;f__Pleosporaceae;g__Cochliobolus	0	0	0	0	0	0	0	0	0	0	0	0.000626204	0	2.25e-05	0	0	0	0	0	0	0	0
65	k__Fungi;p__Ascomycota;c__Dothideomycetes;o__Pleosporales;f__Pleosporaceae;g__Epicoccum	0.00334483	0.00185648	0	0	0	0	1.11e-05	0	0	0.000214025	0	0	0	3.37e-05	0	1.12e-05	0.000930111	0	0	0	0	0
66	k__Fungi;p__Ascomycota;c__Dothideomycetes;o__Pleosporales;f__Pleosporaceae;g__Setosphaeria	0	0	0	0	9.78e-06	0.00093863	0	0	0	0	0	0	0	0	0	0	0	0	0	0	0	0
67	k__Fungi;p__Ascomycota;c__Dothideomycetes;o__Pleosporales;f__Pleosporaceae;g__unidentified	0	1.95e-05	0.00106234	0	0	0	0	0	0	0	0	0	0	0	0	0	0	0	0.000101605	0.000313878	0.000310389	0
68	k__Fungi;p__Ascomycota;c__Dothideomycetes;o__Pleosporales;f__Sporormiaceae;g__Preussia	0	0	0	0	0	0	0	0	2.52e-05	0	0	0	0	0	0	0	0	0	0	0	0	0
69	k__Fungi;p__Ascomycota;c__Dothideomycetes;o__Pleosporales;f__Sporormiaceae;g__Pycnidiophora	0.000266402	0.00171969	0.00324774	0.000316451	0	0	0	0	0	0	0	0.000903179	0.00325617	0	0	0	0	0	0	0.000403557	0	0
70	k__Fungi;p__Ascomycota;c__Dothideomycetes;o__Pleosporales;f__Sporormiaceae;g__Westerdykella	0.000162801	0.000136794	0	0	0	4.64e-05	0.00345187	0	0	0	2.84e-05	0	0	0	0	0	0	0	0	0.00573948	0	0
71	k__Fungi;p__Ascomycota;c__Dothideomycetes;o__Pleosporales;f__Tubeufiaceae;g__Acanthostigma	0	0	0	1.38e-05	0	0	0	0	0	0	5.68e-05	0	0	0	0	0	0.00170302	0	0	0	0	0
72	k__Fungi;p__Ascomycota;c__Dothideomycetes;o__Pleosporales;f__Tubeufiaceae;g__Aquaphila	0.000103601	0	2.02e-05	0	0	0	0	0	0	0	9.47e-06	3.61e-05	0	0	0	0	0	0	0	0	0	0
73	k__Fungi;p__Ascomycota;c__Dothideomycetes;o__Pleosporales;f__Tubeufiaceae;g__Helicoma	0	7.82e-05	0	0	0	0	0	0	0	2.14e-05	5.68e-05	0	0	0	0	0	0	0	0	0.000134519	0	0
74	k__Fungi;p__Ascomycota;c__Dothideomycetes;o__Pleosporales;f__Tubeufiaceae;g__Helicosporium	0	0	0	0	0	0	0	0	0	0	0	0	0	0	0	0	0	0	0	0.000104626	0	0
75	k__Fungi;p__Ascomycota;c__Dothideomycetes;o__Pleosporales;f__Tubeufiaceae;g__Tubeufia	0	0	0	0	0	0	3.33e-05	0	0	0	0	0	0	0	0	0	0	0	0	0	0	0
76	k__Fungi;p__Ascomycota;c__Dothideomycetes;o__Pleosporales;f__Tubeufiaceae;g__unidentified	0	0	0	1.38e-05	0	0	0	0	0	0	0	0	0	0	0	0	0	0	0	0	1.03e-05	0
77	k__Fungi;p__Ascomycota;c__Dothideomycetes;o__Pleosporales;f__Venturiaceae;g__Anungitopsis	0	0	0	0	0	0	0.000144291	0	0	0	0	0	0	0	0	0	0	0	0	0.000388611	0	0
78	k__Fungi;p__Ascomycota;c__Dothideomycetes;o__Pleosporales;f__Venturiaceae;g__Fusicladium	0.000222002	0.000625342	0.000323762	0.000151346	0	0	0	0	0	0.00034244	0	0.000108382	0.000213519	2.25e-05	0	0	0	0.000288707	0	0	4.14e-05	0
79	k__Fungi;p__Ascomycota;c__Dothideomycetes;o__Pleosporales;f__Venturiaceae;g__Venturia	0	0	0	0	0	0	0	0	0	0	9.47e-06	0	1.78e-05	0	0	0	0	0	0	0	0	0
80	k__Fungi;p__Ascomycota;c__Dothideomycetes;o__Pleosporales;f__Venturiaceae;g__Veronaeopsis	0	0	0	0	0	0	0	0	0	0	0	0	0	0	7.31e-05	0	0	0	0	0	0	0
81	k__Fungi;p__Ascomycota;c__Dothideomycetes;o__Pleosporales;f__Venturiaceae;g__unidentified	0	0	0	0	0	0	0	0	0	0	0	0	0	0	0	0	0	0	0	0	0	9.05e-05
82	k__Fungi;p__Ascomycota;c__Dothideomycetes;o__Pleosporales;f__unidentified;g__unidentified	0.000384803	7.82e-05	0.000687994	5.5e-05	0.000273959	0.000521461	8.88e-05	0.000140592	0.000138546	0.000374544	0.000161075	4.82e-05	0.00010676	0.000235894	0	0	0.000104801	0	0.00057153	0.0010911	6.21e-05	0.00248376
83	k__Fungi;p__Ascomycota;c__Dothideomycetes;o__unidentified;f__unidentified;g__unidentified	0.000695606	0.0036348	0.000252939	0.000742973	0.000215254	0	0.000244184	0.000323361	0.000125951	0.00114503	0.00114647	0.00085501	8.9e-05	0.00117947	0.00130367	0.000401602	0.000117901	1.99e-05	0.000431823	0.000538076	0.000931166	0.000181003
84	k__Fungi;p__Ascomycota;c__Eurotiomycetes;o__Chaetothyriales;f__Chaetothyriaceae;g__Cyphellophora	0.000103601	3.91e-05	0.000131528	0	0	0.000278113	0	0	0	8.56e-05	0.00211292	0.000385356	0	0	0	0	0.000117901	9.96e-06	0	0.000194305	0.000113809	0
85	k__Fungi;p__Ascomycota;c__Eurotiomycetes;o__Chaetothyriales;f__Herpotrichiellaceae;g__Berlesiella	0	0	0	0	0	0	0	0	0	0	0	0	0	0	0	0	0	0	0	0	0	0.000754178
86	k__Fungi;p__Ascomycota;c__Eurotiomycetes;o__Chaetothyriales;f__Herpotrichiellaceae;g__Brycekendrickomyces	4.44e-05	0	0	0	0	0	0	0	0	0	0	0	0	0	0	0	0	0	0	0	0	0
87	k__Fungi;p__Ascomycota;c__Eurotiomycetes;o__Chaetothyriales;f__Herpotrichiellaceae;g__Capronia	0	1.95e-05	9.11e-05	0.00011007	0	1.16e-05	8.88e-05	8.44e-05	2.52e-05	0.000160519	0.000104225	0	1.78e-05	0.000280826	0	0	0.00280343	0	1.27e-05	5.98e-05	0	6.03e-05
88	k__Fungi;p__Ascomycota;c__Eurotiomycetes;o__Chaetothyriales;f__Herpotrichiellaceae;g__Cladophialophora	0.000547605	0.000527632	0.00078917	0.0014997	2.94e-05	0.000428757	0.000266383	0.000632662	0	0.000481556	0.000596924	0.000313102	0	0.000572886	0.000877236	0.000390446	0.000183402	0.000248885	5.08e-05	0.00191316	0.000486276	6.03e-05
89	k__Fungi;p__Ascomycota;c__Eurotiomycetes;o__Chaetothyriales;f__Herpotrichiellaceae;g__Exophiala	0	0	0.000161881	0.000137588	0	0	0.000144291	0	0	2.14e-05	0.00020845	0	0	2.25e-05	4.87e-05	0	0	5.97e-05	0	0.000343771	8.28e-05	2.01e-05
90	k__Fungi;p__Ascomycota;c__Eurotiomycetes;o__Chaetothyriales;f__Herpotrichiellaceae;g__Phaeococcomyces	0	0	0	0	0	1.16e-05	0	0	0	0	0	0	0	0	0	0	0	0	0	1.49e-05	3.1e-05	0
91	k__Fungi;p__Ascomycota;c__Eurotiomycetes;o__Chaetothyriales;f__Herpotrichiellaceae;g__Phaeomoniella	5.92e-05	0.000273587	3.04e-05	0.000137588	0	0	0	0	0	3.21e-05	0	0	0	0	0	0	0	0	0	0	0	0
92	k__Fungi;p__Ascomycota;c__Eurotiomycetes;o__Chaetothyriales;f__Herpotrichiellaceae;g__Phialophora	0	0	0	0.000137588	0	0.00170344	0	0	0	0	0	0	3.56e-05	0.000112331	0.000304596	6.69e-05	5.24e-05	0	0	0	0	0.000100557
93	k__Fungi;p__Ascomycota;c__Eurotiomycetes;o__Chaetothyriales;f__Herpotrichiellaceae;g__Rhinocladiella	0	1.95e-05	0	8.26e-05	4.89e-05	3.48e-05	0.000743651	0	0	0	9.47e-06	1.2e-05	3.56e-05	0.000325759	1.22e-05	2.23e-05	0	0	0	0.025454	4.14e-05	0
94	k__Fungi;p__Ascomycota;c__Eurotiomycetes;o__Chaetothyriales;f__Herpotrichiellaceae;g__unidentified	0.00680806	0.00101618	0.000576701	0.00476053	0.00059684	2.32e-05	0.00287471	0.000435834	3.78e-05	0.00224726	0.00252035	0.0011079	0.00122774	0.000887411	0.000999074	8.92e-05	0.00113971	0.000398216	0.00148598	0.0207907	0.00701478	0.000301671
95	k__Fungi;p__Ascomycota;c__Eurotiomycetes;o__Chaetothyriales;f__Incertae_sedis;g__Coniosporium	0	1.95e-05	0	0	9.78e-06	0	0	0	0	0	8.53e-05	0	1.78e-05	7.86e-05	3.66e-05	0	6.55e-05	0	1.27e-05	4.48e-05	0	0
96	k__Fungi;p__Ascomycota;c__Eurotiomycetes;o__Chaetothyriales;f__Incertae_sedis;g__Strelitziana	0	0	0	0	0.000107627	0	0	0	0	3.21e-05	0	0.000228805	0	0	0	0	0	0	0	0	0	0
97	k__Fungi;p__Ascomycota;c__Eurotiomycetes;o__Chaetothyriales;f__unidentified;g__unidentified	0.00131721	0.000293129	0.00033388	0.000192623	7.83e-05	0.000254936	0	0.000182769	8.82e-05	0.000181921	0.000843274	0.00295038	0.000320279	0.000370691	0.000438618	0.0001004	0	0	3.81e-05	0.00159928	0.00107601	9.05e-05
98	k__Fungi;p__Ascomycota;c__Eurotiomycetes;o__Eurotiales;f__Elaphomycetaceae;g__Elaphomyces	0	0	0	0	0	0	0	2.81e-05	0	0	0	0	0	0	0	0	0	0	0	0	0	0
99	k__Fungi;p__Ascomycota;c__Eurotiomycetes;o__Eurotiales;f__Incertae_sedis;g__Kendrickiella	0	5.86e-05	0.000435055	0	0	0	0	0	2.52e-05	0	0	0	0	0.000123564	0.000170574	0	0.000117901	0	0.00019051	0.000239145	0	0
100	k__Fungi;p__Ascomycota;c__Eurotiomycetes;o__Eurotiales;f__Incertae_sedis;g__Thermomyces	0.000103601	0.000449465	0.000303527	0.000137588	0	0	0	0	0	7.49e-05	0	0	0	7.86e-05	0.000328963	0	0	0	0	0	3.1e-05	0
101	k__Fungi;p__Ascomycota;c__Eurotiomycetes;o__Eurotiales;f__Trichocomaceae;g__Aspergillus	0.000222002	0.000625342	0.000131528	0.00044028	0.000254391	0.00643135	7.77e-05	0.000126532	0.000390448	0.00275022	0.000559024	0.000879094	0.000284692	0.000303292	0.000536089	0.000156179	0.000170302	5.97e-05	5.08e-05	0.000209252	0.000538007	0.00125696
102	k__Fungi;p__Ascomycota;c__Eurotiomycetes;o__Eurotiales;f__Trichocomaceae;g__Byssochlamys	0	0	1.01e-05	0	0	0	0	0	0	0	0	0.000517823	0	4.49e-05	9.75e-05	6.69e-05	0	0	0	0	0.000144848	0
103	k__Fungi;p__Ascomycota;c__Eurotiomycetes;o__Eurotiales;f__Trichocomaceae;g__Chaetosartorya	0	0.000175877	0	0	0	0.00011588	0	0	0	0	0	0	0	0	0	0	0	0	0	0	0	0
104	k__Fungi;p__Ascomycota;c__Eurotiomycetes;o__Eurotiales;f__Trichocomaceae;g__Dichotomomyces	0	0	0	0	0	1.16e-05	0	0	0	0	0	3.61e-05	0	0	0	0	0	0	0	0	0	0
105	k__Fungi;p__Ascomycota;c__Eurotiomycetes;o__Eurotiales;f__Trichocomaceae;g__Emericella	0	0	2.02e-05	0	1.96e-05	0.000162232	0.000255283	0.00016871	0.000100761	0	3.79e-05	0	0	0	0	5.58e-05	0	0	2.54e-05	0	0	0
106	k__Fungi;p__Ascomycota;c__Eurotiomycetes;o__Eurotiales;f__Trichocomaceae;g__Eupenicillium	0.000118401	0.000156335	0.000202351	0.000619144	8.81e-05	0	5.55e-05	4.22e-05	1.26e-05	0.000363843	0.0001137	4.82e-05	0.00010676	0.00014603	0.000450802	0	1.31e-05	4.98e-05	0.000114306	0	0.000248311	0.00028156
107	k__Fungi;p__Ascomycota;c__Eurotiomycetes;o__Eurotiales;f__Trichocomaceae;g__Eurotium	0	0	0	0	0	0	0.000177588	5.62e-05	0	9.63e-05	0	0	0	0.000112331	0	0	6.55e-05	0	8.89e-05	0.000104626	0	0
108	k__Fungi;p__Ascomycota;c__Eurotiomycetes;o__Eurotiales;f__Trichocomaceae;g__Fennellia	0	0	4.05e-05	0	0	0	0	0	0	0	0	0	0	0	0	0	0	0	0	0	0	0
109	k__Fungi;p__Ascomycota;c__Eurotiomycetes;o__Eurotiales;f__Trichocomaceae;g__Hamigera	0	0	0	2.75e-05	0	0	5.55e-05	1.41e-05	0	0	1.89e-05	0	1.78e-05	2.25e-05	2.44e-05	1.12e-05	0	0	0	0	2.07e-05	0
110	k__Fungi;p__Ascomycota;c__Eurotiomycetes;o__Eurotiales;f__Trichocomaceae;g__Neosartorya	0	9.77e-05	2.02e-05	2.75e-05	0	0	0	0	0	0	2.84e-05	0	7.12e-05	0	1.22e-05	0	0	0	0	5.98e-05	0	0
111	k__Fungi;p__Ascomycota;c__Eurotiomycetes;o__Eurotiales;f__Trichocomaceae;g__Paecilomyces	0.00112481	0.000566716	0.000505878	0.000715455	0.00636955	0.00105451	0.000577162	0.000702958	0.0267646	1.07e-05	9.47e-06	0.000132466	0.000124553	0.00484144	0.0052756	0.00187414	0.0717495	7.96e-05	0.0105162	0.000941634	0.000941512	0.000683788
112	k__Fungi;p__Ascomycota;c__Eurotiomycetes;o__Eurotiales;f__Trichocomaceae;g__Penicillium	0.00121361	0.00291175	0.00147716	0.0193998	0.000479429	0.000312877	0.000699254	0.000787313	8.82e-05	0.000727685	0.00254877	0.00227601	0.000622765	0.000730148	0.000767581	0.000156179	0.000366804	1.99e-05	0.000152408	0.00125551	0.00400401	0.000603343
113	k__Fungi;p__Ascomycota;c__Eurotiomycetes;o__Eurotiales;f__Trichocomaceae;g__Talaromyces	0.000162801	3.91e-05	0	0	0	0	0.00204227	0	6.3e-05	1.07e-05	6.63e-05	0.00025289	0.000213519	3.37e-05	4.87e-05	6.69e-05	0.000104801	0	0	0.00573948	0	1.01e-05
114	k__Fungi;p__Ascomycota;c__Eurotiomycetes;o__Eurotiales;f__Trichocomaceae;g__unidentified	0.000340403	0.00341984	0.00977357	0.010209	0.000244606	0.000637341	0	0.000449893	0.000188926	0.000385245	0.0045101	0.000385356	0.00206402	0.000269593	0.000353331	1.12e-05	0.00298683	5.97e-05	0.000241313	0.000254092	0.000951859	1.01e-05
115	k__Fungi;p__Ascomycota;c__Eurotiomycetes;o__Eurotiales;f__unidentified;g__unidentified	0	5.86e-05	0	0	0.000254391	0	0	0	0	3.21e-05	0	0	0	0.000101097	7.31e-05	0	0	0	0.000203211	0	6.21e-05	0
116	k__Fungi;p__Ascomycota;c__Eurotiomycetes;o__Mycocaliciales;f__Mycocaliciaceae;g__Mycocalicium	0	0	0	0	0	0	0	0	6.3e-05	0	0	0	0	3.37e-05	0	0	0	0	0	0	0.000144848	0
117	k__Fungi;p__Ascomycota;c__Eurotiomycetes;o__Onygenales;f__Ajellomycetaceae;g__Ajellomyces	0	0	0	0	0	0	0	0	0	0	2.84e-05	0	0	0	0	0	0	0	0	0	0	0
118	k__Fungi;p__Ascomycota;c__Eurotiomycetes;o__Onygenales;f__Ajellomycetaceae;g__Emmonsia	0	0	0	0	0	0	0	0	0	5.35e-05	0	0	0	0.000101097	0	0	0	0	0	0	0	0
119	k__Fungi;p__Ascomycota;c__Eurotiomycetes;o__Onygenales;f__Ajellomycetaceae;g__Polytolypa	0	0	0	0	0	0	0	0.00101226	0	0	8.53e-05	0.000313102	0.000302486	0	0	0	1.31e-05	0	7.62e-05	0	0	0
120	k__Fungi;p__Ascomycota;c__Eurotiomycetes;o__Onygenales;f__Ajellomycetaceae;g__Spiromastix	0	0.000293129	0.000940934	0.000591626	0.000254391	0	0	0	3.78e-05	0.00017122	0	0	0	6.74e-05	0.000475169	1.12e-05	0	0	0.000139707	0	0.000217272	0
121	k__Fungi;p__Ascomycota;c__Eurotiomycetes;o__Onygenales;f__Arthrodermataceae;g__Arthroderma	0.000192402	0	0	1.38e-05	0	0	1.11e-05	0	0	1.07e-05	0	0	8.9e-05	1.12e-05	1.22e-05	0	0	0	7.62e-05	0.000119573	0.000186233	0
122	k__Fungi;p__Ascomycota;c__Eurotiomycetes;o__Onygenales;f__Arthrodermataceae;g__Trichophyton	0	0	0	0	0	1.16e-05	2.22e-05	0	0	6.42e-05	0	2.41e-05	7.12e-05	0	0	0	0	0	2.54e-05	0.00286974	0	0
123	k__Fungi;p__Ascomycota;c__Eurotiomycetes;o__Onygenales;f__Gymnoascaceae;g__Gymnascella	0	0	0	0	0	0	0	0	0	0	0	3.61e-05	0	0	0	0	0	0	0	0	0	0
124	k__Fungi;p__Ascomycota;c__Eurotiomycetes;o__Onygenales;f__Gymnoascaceae;g__Gymnoascoideus	1.48e-05	0	0	0	0	0	0	0	0	0	0	0	0	0	0	0	0	0	0	0	2.07e-05	0
125	k__Fungi;p__Ascomycota;c__Eurotiomycetes;o__Onygenales;f__Onygenaceae;g__Amauroascus	2.96e-05	0	0	0	0	0	0	0	0	0	0	0	0	0	0	0	0	0	0	0	0	0
126	k__Fungi;p__Ascomycota;c__Eurotiomycetes;o__Onygenales;f__Onygenaceae;g__Auxarthron	0	0	0	0	0	0	0	0	0	0	0	0	0	0	0	0	0	3.98e-05	0	0	0	0
127	k__Fungi;p__Ascomycota;c__Eurotiomycetes;o__Onygenales;f__Onygenaceae;g__Chrysosporium	0	0	0	0	0	0	0	0	0	5.35e-05	0	0	0	0	0	0	0	0	0	2.99e-05	0	0
128	k__Fungi;p__Ascomycota;c__Eurotiomycetes;o__Onygenales;f__Onygenaceae;g__Coccidioides	0	0	0	0	0	0	0	0	0	0.000160519	0.000350575	0	0.000373659	2.25e-05	0	2.23e-05	1.31e-05	0	8.89e-05	0	0.00019658	0
129	k__Fungi;p__Ascomycota;c__Eurotiomycetes;o__Pyrenulales;f__Massariaceae;g__Massaria	0	0.000195419	0	0.000976872	0	0.000243348	0.00045507	0	0	0	0	0	0	3.37e-05	3.66e-05	0	0	0	0	0.000298931	4.14e-05	0.000110613
130	k__Fungi;p__Ascomycota;c__Eurotiomycetes;o__Verrucariales;f__Verrucariaceae;g__Catapyrenium	0	0	0	0	0	0	0	0	0	0	0	0	0	0	0	0	0	0	0	0	2.07e-05	0
131	k__Fungi;p__Ascomycota;c__Eurotiomycetes;o__Verrucariales;f__Verrucariaceae;g__Dermatocarpon	0	0	0	2.75e-05	0	0	0	0	6.3e-05	0	0.0004548	0.000891137	0	0	0	1.12e-05	0	0	0	0	0	0
132	k__Fungi;p__Ascomycota;c__Eurotiomycetes;o__Verrucariales;f__Verrucariaceae;g__Hydropunctaria	0	0	0	0	4.89e-05	0	0	0	0	0	0	0	0	0	0	0	0	0	0	0	0	0
133	k__Fungi;p__Ascomycota;c__Eurotiomycetes;o__Verrucariales;f__Verrucariaceae;g__Placopyrenium	0	0	0	0	0	0	0	0	0	0	0	0	0	0	0	0	0	0	0	0	0.000124155	0
134	k__Fungi;p__Ascomycota;c__Eurotiomycetes;o__Verrucariales;f__Verrucariaceae;g__Verrucaria	5.92e-05	0	0	0	3.91e-05	0	0	0	0	3.21e-05	0	0	5.34e-05	0	0	0	2.62e-05	8.96e-05	0	0.00300426	0	5.03e-05
135	k__Fungi;p__Ascomycota;c__Eurotiomycetes;o__Verrucariales;f__unidentified;g__unidentified	0	0	0	0	0	0	0	0	0	0	0.00154442	8.43e-05	0.00010676	7.86e-05	0.000231493	0	0	0	0	0	0	0
136	k__Fungi;p__Ascomycota;c__Eurotiomycetes;o__unidentified;f__unidentified;g__unidentified	0	0	1.01e-05	0	0	0	0	0	0	0	9.47e-06	0.000228805	0	0.000112331	0.000134022	0	0	4.98e-05	0	0.00496226	9.31e-05	0
137	k__Fungi;p__Ascomycota;c__Incertae_sedis;o__Incertae_sedis;f__Incertae_sedis;g__Alysidiella	0	0	0	0	9.78e-05	0	0	0	0	0	1.89e-05	0	0	0	0	0	0	0	0	0	0	0
138	k__Fungi;p__Ascomycota;c__Incertae_sedis;o__Incertae_sedis;f__Incertae_sedis;g__Aurantiosacculus	0	5.86e-05	0	0.000137588	4.89e-05	0	0	0	0	0	6.63e-05	0	1.78e-05	0.000235894	0.00025586	0	0.000117901	0	0	0	0.000620777	0
139	k__Fungi;p__Ascomycota;c__Incertae_sedis;o__Incertae_sedis;f__Incertae_sedis;g__Calcarisporiella	0	9.77e-05	7.08e-05	1.38e-05	1.96e-05	0	3.33e-05	0.00016871	0.000125951	0	4.74e-05	6.02e-05	0.000338072	3.37e-05	0	0	1.31e-05	9.96e-06	0	0	2.07e-05	1.01e-05
140	k__Fungi;p__Ascomycota;c__Incertae_sedis;o__Incertae_sedis;f__Incertae_sedis;g__Canalisporium	0	0	0	0	0	0	3.33e-05	0	0	4.28e-05	0	0	0	0	0	3.35e-05	0	0	0	2.99e-05	4.14e-05	0
141	k__Fungi;p__Ascomycota;c__Incertae_sedis;o__Incertae_sedis;f__Incertae_sedis;g__Cordana	0	0	0	0	0	0	0	0	0	0	0	0	0	0	0	0	0	0	0	0	0	2.01e-05
142	k__Fungi;p__Ascomycota;c__Incertae_sedis;o__Incertae_sedis;f__Incertae_sedis;g__Dendroclathra	0	0.000429923	0.000242822	5.5e-05	0	0	6.66e-05	0	0	0.00293214	0.0011749	0.0026132	0	0.000235894	0.000134022	0	0.000104801	4.98e-05	3.81e-05	0	0	0
143	k__Fungi;p__Ascomycota;c__Incertae_sedis;o__Incertae_sedis;f__Incertae_sedis;g__Dendrosporium	0	0	0	0	8.81e-05	0	0	0	0	0	0	0	0	0	0	0	0	0	0	0	0	0
144	k__Fungi;p__Ascomycota;c__Incertae_sedis;o__Incertae_sedis;f__Incertae_sedis;g__Dokmaia	8.88e-05	0.000156335	3.04e-05	0	0	0	0	0	0	0	0	0	0	0	0	0	0	0	0	0.000328824	4.14e-05	0
145	k__Fungi;p__Ascomycota;c__Incertae_sedis;o__Incertae_sedis;f__Incertae_sedis;g__Fusicolla	0	0	0	0	0	0	0	0	0	0	1.89e-05	0	0	0	0	0	0	0	0	0	0	0
146	k__Fungi;p__Ascomycota;c__Incertae_sedis;o__Incertae_sedis;f__Incertae_sedis;g__Goidanichiella	0.000103601	0.000820761	1.01e-05	0.000151346	0.000381586	3.48e-05	3.33e-05	5.62e-05	0	0	0	1.2e-05	0	0	1.22e-05	2.23e-05	0	5.97e-05	1.27e-05	0	0.000589739	8.04e-05
147	k__Fungi;p__Ascomycota;c__Incertae_sedis;o__Incertae_sedis;f__Incertae_sedis;g__Heliocephala	0	0	0	0	0	0	0	0	0	0	0	0	0	0	0	2.23e-05	2.62e-05	0	0	0	4.14e-05	0
148	k__Fungi;p__Ascomycota;c__Incertae_sedis;o__Incertae_sedis;f__Incertae_sedis;g__Ilyonectria	0	0	0	0	0	3.48e-05	0	0	0	2.14e-05	0	0	0	0	0	0	0	0	0	0	0	0
149	k__Fungi;p__Ascomycota;c__Incertae_sedis;o__Incertae_sedis;f__Incertae_sedis;g__Knufia	0	0	0	0	2.94e-05	0	0	0	0	0	0	0	0	0	1.22e-05	0	0	0	0	0	0	0
150	k__Fungi;p__Ascomycota;c__Incertae_sedis;o__Incertae_sedis;f__Incertae_sedis;g__Lauriomyces	0	0	0	0	0	0	0	0	0	0	0	0	0	0.000112331	0.000182757	2.23e-05	0	0	0.000127007	0	0	0
151	k__Fungi;p__Ascomycota;c__Incertae_sedis;o__Incertae_sedis;f__Incertae_sedis;g__Leptodiscella	0	0.000254045	3.04e-05	0.000302693	5.87e-05	0	0	0	2.52e-05	0.000160519	0.000388475	0.000276975	0	0	3.66e-05	0	0	0	0	0	0.000124155	0
152	k__Fungi;p__Ascomycota;c__Incertae_sedis;o__Incertae_sedis;f__Incertae_sedis;g__Ochroconis	0.000947208	0.00619479	0.00469455	0.00134836	0	3.48e-05	0	0	2.52e-05	0.000353141	0.00028425	0.00799615	0.000498212	0.000224661	0.000328963	0.000334668	5.24e-05	0	6.35e-05	8.97e-05	0.000269004	0.000110613
153	k__Fungi;p__Ascomycota;c__Incertae_sedis;o__Incertae_sedis;f__Incertae_sedis;g__Parapleurotheciopsis	0	0	0	0	0	0	0	0	0	0	0	0	0	0	6.09e-05	0	0	0	0	0	4.14e-05	0
154	k__Fungi;p__Ascomycota;c__Incertae_sedis;o__Incertae_sedis;f__Incertae_sedis;g__Phaeoisaria	1.48e-05	0	0	0.000288934	9.78e-05	0	0	0	0	0	0	0	0	0	0	0	0	0	0	0.0017637	4.14e-05	0
155	k__Fungi;p__Ascomycota;c__Incertae_sedis;o__Incertae_sedis;f__Incertae_sedis;g__Pseudorobillarda	2.96e-05	0	0	0	0	0	0	0	0	0	0	0	0	2.25e-05	0	0	0	0	0	0	0	0
156	k__Fungi;p__Ascomycota;c__Incertae_sedis;o__Incertae_sedis;f__Incertae_sedis;g__Sarcopodium	0	0	0	0	0	0	0	0	0	1.07e-05	0	0	0	0	0	0	0	0	0	0	0	6.03e-05
157	k__Fungi;p__Ascomycota;c__Incertae_sedis;o__Incertae_sedis;f__Incertae_sedis;g__Scolecobasidium	0	0	0	0	0	0	0	0	0	3.21e-05	9.47e-06	0	0	0	0	0	0	0	0	0	4.14e-05	0
158	k__Fungi;p__Ascomycota;c__Incertae_sedis;o__Incertae_sedis;f__Incertae_sedis;g__Sporendonema	0	0	0	0	0	8.11e-05	0	0	0	0	0	0	0.000124553	0	0	0	0	0	0	0	0	0
159	k__Fungi;p__Ascomycota;c__Incertae_sedis;o__Incertae_sedis;f__Incertae_sedis;g__Staphylotrichum	0	3.91e-05	3.04e-05	0.000522833	0	0.000475109	4.44e-05	0.000239006	0	0.000214025	2.84e-05	0.000264933	0.000622765	0.000112331	0	0.000345824	0.000393005	9.96e-06	0.000495326	2.99e-05	3.1e-05	3.02e-05
160	k__Fungi;p__Ascomycota;c__Incertae_sedis;o__Incertae_sedis;f__Incertae_sedis;g__Vermispora	0	0	0	0.000206381	0.000107627	0	0	0	2.52e-05	0	0	0	0	0	0	0	0	0	0	0	0	0
161	k__Fungi;p__Ascomycota;c__Incertae_sedis;o__Incertae_sedis;f__Incertae_sedis;g__Veronaea	0	0	0	0	0	0	0	0	0	0	2.84e-05	0	0	5.62e-05	9.75e-05	0	0	0	0	0	0	0
162	k__Fungi;p__Ascomycota;c__Incertae_sedis;o__Incertae_sedis;f__Incertae_sedis;g__Xylogone	0	0	0	0	0	0	0	0.000351479	0	0	0	0	0	2.25e-05	6.09e-05	0.000345824	0	3.98e-05	0.000165109	0	9.31e-05	0.000110613
163	k__Fungi;p__Ascomycota;c__Lecanoromycetes;o__Acarosporales;f__Acarosporaceae;g__Acarospora	0.000281202	0.000410381	0	0	0	0.000208584	0	0	0	0	3.79e-05	6.02e-05	0	3.37e-05	0	0.000189645	0	9.96e-06	0.000228612	0	0.000269004	0.000251393
164	k__Fungi;p__Ascomycota;c__Lecanoromycetes;o__Acarosporales;f__Acarosporaceae;g__Pleopsidium	0	0	0	0	0	0	4.44e-05	0	0	0	0	0	0	2.25e-05	1.22e-05	0	0	0	0	0	0	0
165	k__Fungi;p__Ascomycota;c__Lecanoromycetes;o__Incertae_sedis;f__Coniocybaceae;g__Chaenotheca	4.44e-05	7.82e-05	1.01e-05	2.75e-05	3.91e-05	0	4.44e-05	0	5.04e-05	4.28e-05	7.58e-05	0.00155347	0.000195726	2.25e-05	6.09e-05	0	6.55e-05	0	0	0	3.1e-05	5.03e-05
166	k__Fungi;p__Ascomycota;c__Lecanoromycetes;o__Lecanorales;f__Cladoniaceae;g__Cladonia	0	0	0	0	0	0	0	0	0	0	0	0	0	0.00055042	0.000365515	0	0	0	0	0	0	0
167	k__Fungi;p__Ascomycota;c__Lecanoromycetes;o__Lecanorales;f__Lecanoraceae;g__Pycnora	0	0	0	0	0	0	0	0	0	0	4.74e-05	0	0	0	0	0	0	0	0	0	0	0
168	k__Fungi;p__Ascomycota;c__Lecanoromycetes;o__Lecanorales;f__Parmeliaceae;g__Parmelia	0	0	0	0	0	0	0	0	0	0	0	0	0	4.49e-05	0	0	0	0	0	0.000194305	0	0
169	k__Fungi;p__Ascomycota;c__Lecanoromycetes;o__Lecanorales;f__Parmeliaceae;g__Platismatia	0	0	0	0	0	0	0	0	0	0	0	0	5.34e-05	0	0	0	0	0	0	1.49e-05	0	0
170	k__Fungi;p__Ascomycota;c__Lecanoromycetes;o__Lecanorales;f__Parmeliaceae;g__Vulpicida	0.000192402	0	4.05e-05	0	0	0	0	0	0	0	0	0	0	0	0	0	0	0	0	0	0	0
171	k__Fungi;p__Ascomycota;c__Lecanoromycetes;o__Lecanorales;f__Ramalinaceae;g__Ramalina	0	0	0	0	0	0	0	0	3.78e-05	0	0	0	0	0	0	0	0	0	0	0	0	0
172	k__Fungi;p__Ascomycota;c__Lecanoromycetes;o__Ostropales;f__Stictidaceae;g__Cryptodiscus	0.000133201	3.91e-05	1.01e-05	0	0	0.00011588	0	0	0	0	0	0	0.000444832	3.37e-05	0	0	0	0	0	0	0	0
173	k__Fungi;p__Ascomycota;c__Lecanoromycetes;o__Ostropales;f__Stictidaceae;g__Schizoxylon	0	0	0	0	0.000127195	0	0	0	0	0	0	0	0	0	0	0	0	0	0	0.000239145	0	0
174	k__Fungi;p__Ascomycota;c__Lecanoromycetes;o__Peltigerales;f__Lobariaceae;g__Dendriscocaulon	0	0	0	0	0.000401155	8.11e-05	0	0	0	0	0	0	0	0	0	0	0	0	0	0	0	0
175	k__Fungi;p__Ascomycota;c__Lecanoromycetes;o__Peltigerales;f__Lobariaceae;g__Lobaria	0	0	2.02e-05	0	0	0	0	0	0	0	0	0	0	0	0	0	0	0	0	0	0	0
176	k__Fungi;p__Ascomycota;c__Lecanoromycetes;o__Peltigerales;f__Lobariaceae;g__Pseudocyphellaria	0	0	5.06e-05	0	0	0	5.55e-05	1.41e-05	0	3.21e-05	9.47e-06	0	0	2.25e-05	0	3.35e-05	3.93e-05	0	0	2.99e-05	4.14e-05	0
177	k__Fungi;p__Ascomycota;c__Lecanoromycetes;o__Peltigerales;f__Lobariaceae;g__Sticta	0	0	0	0	0	0	0	2.81e-05	0	0	0	0	0	0	0	0	0	0	0	0	0	0
178	k__Fungi;p__Ascomycota;c__Lecanoromycetes;o__Peltigerales;f__Nephromataceae;g__Nephroma	0	0	0	0	0	0	0	0	0	0	0	0	0	0	0	0	1.31e-05	0	0	0	5.17e-05	0
179	k__Fungi;p__Ascomycota;c__Lecanoromycetes;o__Teloschistales;f__Physciaceae;g__Heterodermia	0	0	3.04e-05	0	0	0	0	0	0	0	0	0	0	0	0	0	0	0	0	0	0	0
180	k__Fungi;p__Ascomycota;c__Lecanoromycetes;o__Teloschistales;f__Physciaceae;g__Phaeophyscia	0	0	0	0	0	0.00023176	0	5.62e-05	0	0	0	0	0	0	0	0	0	0	0	0	2.07e-05	0
181	k__Fungi;p__Ascomycota;c__Lecanoromycetes;o__Teloschistales;f__Teloschistaceae;g__Caloplaca	5.92e-05	3.91e-05	0	0	0	0	0	0	0	3.21e-05	0	0	3.56e-05	0	0	0	0	0	0	0	2.07e-05	0
182	k__Fungi;p__Ascomycota;c__Lecanoromycetes;o__Teloschistales;f__Teloschistaceae;g__Fulgensia	0	0.0006058	0.000121411	0.000302693	0	0	0	0	0	0.000224726	0	0.00179432	3.56e-05	0	0.000402066	0	7.86e-05	0	0	0	0.000237965	0
183	k__Fungi;p__Ascomycota;c__Lecanoromycetes;o__Teloschistales;f__Teloschistaceae;g__Xanthoria	0	0	0	0	0	0	0	0	0	0	0	0	0	0	0	0	0	0	0	2.99e-05	3.1e-05	0
184	k__Fungi;p__Ascomycota;c__Lecanoromycetes;o__Teloschistales;f__Teloschistaceae;g__unidentified	0	0	0	0	0	0	0	0	0	0	0	0	0	2.25e-05	0	0	0	0	0	0	0	0
185	k__Fungi;p__Ascomycota;c__Lecanoromycetes;o__Umbilicariales;f__Umbilicariaceae;g__Umbilicaria	0	0	0	0	0	0	0	0	0	0	0	2.41e-05	0	0	0	0	0	0	0	8.97e-05	0	0
186	k__Fungi;p__Ascomycota;c__Lecanoromycetes;o__unidentified;f__unidentified;g__unidentified	0	0	0	0	0	0	0	0	0	0	0	0	0	0	2.44e-05	0	0	0	0	0	0	0
187	k__Fungi;p__Ascomycota;c__Leotiomycetes;o__Erysiphales;f__Erysiphaceae;g__Erysiphe	8.88e-05	0.000351755	0	0	0	0	0	0	0	0	9.47e-05	0.000228805	0	0	0	0	0	1.99e-05	0	0	0	0
188	k__Fungi;p__Ascomycota;c__Leotiomycetes;o__Erysiphales;f__Erysiphaceae;g__Golovinomyces	0.00158361	0	0	0	0	0	0	0	0	0	0	0	0	0	0	0	0	0	3.81e-05	2.99e-05	1.03e-05	0
189	k__Fungi;p__Ascomycota;c__Leotiomycetes;o__Erysiphales;f__Erysiphaceae;g__Leveillula	0	0	0	0	0	0	0	2.81e-05	1.26e-05	0	0	0	0	2.25e-05	0	5.58e-05	2.62e-05	0	0	2.99e-05	0	2.01e-05
190	k__Fungi;p__Ascomycota;c__Leotiomycetes;o__Erysiphales;f__Erysiphaceae;g__Phyllactinia	0.000207202	0.000293129	4.05e-05	9.63e-05	0.000156548	2.32e-05	0.000210886	2.81e-05	3.78e-05	4.28e-05	1.89e-05	0.000168593	0.00010676	0.000123564	0.00025586	0.000111556	7.86e-05	5.97e-05	6.35e-05	0.00043345	1.03e-05	0.000120669
191	k__Fungi;p__Ascomycota;c__Leotiomycetes;o__Erysiphales;f__Erysiphaceae;g__Pleochaeta	1.48e-05	0	0	0	0	0	0	0	0	0.000181921	0	0	0.00368321	0	0	0	0	0	0	0.000179359	0.00779076	0
192	k__Fungi;p__Ascomycota;c__Leotiomycetes;o__Erysiphales;f__Erysiphaceae;g__Podosphaera	0	0	0	0	0	0	0	0	0	0	0	0	0	0	0	5.58e-05	0.000602607	0	3.81e-05	0	0	0
193	k__Fungi;p__Ascomycota;c__Leotiomycetes;o__Helotiales;f__Dermateaceae;g__Mollisia	0	0	0	0	0	0	0	0	0	0	0	0	0	1.12e-05	1.22e-05	0	0	0	0	0	0	0
194	k__Fungi;p__Ascomycota;c__Leotiomycetes;o__Helotiales;f__Geoglossaceae;g__Geoglossum	0	0	0.000273174	0	0	9.27e-05	0	0	0	0.00025683	2.84e-05	0.000325145	0.000142346	0	0	0	0.000131002	0	3.81e-05	0	0	0.00301671
195	k__Fungi;p__Ascomycota;c__Leotiomycetes;o__Helotiales;f__Geoglossaceae;g__Thuemenidium	5.92e-05	1.95e-05	1.01e-05	0	0	0	2.22e-05	0	0	0	9.47e-06	0.000192678	1.78e-05	0	0	0	0	0	0	0	0	0
196	k__Fungi;p__Ascomycota;c__Leotiomycetes;o__Helotiales;f__Geoglossaceae;g__Trichoglossum	0.00285642	7.82e-05	0	0	0	0	0	0	0	0	0	6.02e-05	0.00213519	0	0	0	0	0	0	0	0	0
197	k__Fungi;p__Ascomycota;c__Leotiomycetes;o__Helotiales;f__Helotiaceae;g__Rhizoscyphus	0	0	0	0	1.96e-05	0	0	0	0	0	0	0	0	0	0	0	0	0	0	0	0	3.02e-05
198	k__Fungi;p__Ascomycota;c__Leotiomycetes;o__Helotiales;f__Hyaloscyphaceae;g__Hyphodiscus	0	0	0	0	0	0	0	0	0	0	0	0	0	0.000112331	3.66e-05	0	0	0.000209063	0	0	0.000424198	0
199	k__Fungi;p__Ascomycota;c__Leotiomycetes;o__Helotiales;f__Hyaloscyphaceae;g__unidentified	0	0	0	0	0	0	0	0	0	2.14e-05	0	0	0	0	0	0	0	0	0	0	0	0
200	k__Fungi;p__Ascomycota;c__Leotiomycetes;o__Helotiales;f__Incertae_sedis;g__Gloeotinia	0	0	2.02e-05	0	0	4.64e-05	0	0	0	0	0	0	0	4.49e-05	7.31e-05	0	0	0	0	0	0	0
201	k__Fungi;p__Ascomycota;c__Leotiomycetes;o__Helotiales;f__Incertae_sedis;g__Leptodontidium	0	0	0	0	0	0	0	0	0	0	0	0.000168593	0	0	0	0	0	0	0	1.49e-05	0	0
202	k__Fungi;p__Ascomycota;c__Leotiomycetes;o__Helotiales;f__Incertae_sedis;g__Nothomitra	0	0.000214961	0	8.26e-05	7.83e-05	0	0	0	0	0	0	0	0	0	0	0	0	0	0	0	0.000403505	0
203	k__Fungi;p__Ascomycota;c__Leotiomycetes;o__Helotiales;f__Incertae_sedis;g__Patinella	0	0	0	0	0	0	0	0	0	0	0	0	0	0	0	0	0	0	0	5.98e-05	0	0
204	k__Fungi;p__Ascomycota;c__Leotiomycetes;o__Helotiales;f__Incertae_sedis;g__Pilidium	0	0	0	0	8.81e-05	0	0	0	0	0	0	0	0	0	0	0	0	0	0	0	0	0
205	k__Fungi;p__Ascomycota;c__Leotiomycetes;o__Helotiales;f__Incertae_sedis;g__Rhexocercosporidium	0	0	0	0	0	0	0	5.62e-05	2.52e-05	0	0.000161075	0	0	0.00175236	0.000865052	0	0.000235803	0	0.00654084	0.000104626	0.000175887	0
206	k__Fungi;p__Ascomycota;c__Leotiomycetes;o__Helotiales;f__Incertae_sedis;g__Scytalidium	0	0	0	0.000137588	0	0	0	0	0	0	0	0	0	0.000168496	0.000231493	0	0	0	0	0	0	0
207	k__Fungi;p__Ascomycota;c__Leotiomycetes;o__Helotiales;f__Incertae_sedis;g__Tetracladium	0	0	0	0	0	0	0	0	0	0.000117714	0	0	0	0	0	0	0	0	0	0.000582916	0.00289696	0
208	k__Fungi;p__Ascomycota;c__Leotiomycetes;o__Helotiales;f__Sclerotiniaceae;g__Amphobotrys	0	0	0	0	0	0	1.11e-05	0	0	0	0	0	0	0	0	0	0	0	0	1.49e-05	0	0
209	k__Fungi;p__Ascomycota;c__Leotiomycetes;o__Helotiales;f__unidentified;g__unidentified	0.00127281	0.00781677	0.000849876	0.000701696	0.000812093	0.000289701	0	0.000224947	0.000188926	0.000278233	0.000947499	4.82e-05	0.000338072	0.00156139	0.00305814	7.81e-05	7.86e-05	0	5.08e-05	0.00125551	0.000237965	0.000362006
210	k__Fungi;p__Ascomycota;c__Leotiomycetes;o__Incertae_sedis;f__Incertae_sedis;g__Meliniomyces	0	0	0	0	0	0	0	0	0	0	9.47e-06	1.2e-05	0	0	0	0	0	0	0	0	0	0.000110613
211	k__Fungi;p__Ascomycota;c__Leotiomycetes;o__Rhytismatales;f__Rhytismataceae;g__Hypoderma	0	0	0	0	9.78e-05	8.11e-05	0	0	0	4.28e-05	0	0	0	0	0	0	0	0	0	0	0	0.000392173
212	k__Fungi;p__Ascomycota;c__Leotiomycetes;o__Rhytismatales;f__Rhytismataceae;g__Lophodermium	0	0	0.000273174	2.75e-05	0	0	0	0	0	0	0	0	0	0	0	0	2.62e-05	0	0	0	0	0
213	k__Fungi;p__Ascomycota;c__Leotiomycetes;o__Rhytismatales;f__Rhytismataceae;g__Rhytisma	1.48e-05	0	0	0	0	0	0	0	0	0	9.47e-06	0	0	1.12e-05	0	0	0	0	0	0	1.03e-05	0
214	k__Fungi;p__Ascomycota;c__Leotiomycetes;o__Rhytismatales;f__Rhytismataceae;g__Tryblidiopsis	0	0	2.02e-05	0	0	0	0	0	0	0	0	0	0	0	0	0	0	0	0	0	0	0
215	k__Fungi;p__Ascomycota;c__Leotiomycetes;o__unidentified;f__unidentified;g__unidentified	2.96e-05	3.91e-05	0.0020134	2.75e-05	0	0	0	0	0	0.000781191	0.000833799	3.61e-05	0	0.000157263	9.75e-05	0	0	4.98e-05	0	0	0.00027935	3.02e-05
216	k__Fungi;p__Ascomycota;c__Lichinomycetes;o__Lichinales;f__Peltulaceae;g__Peltula	0	0	0	0	0	0	0	0	0	0	0	0	0	1.12e-05	2.44e-05	0	0	0	0	0	0	0
217	k__Fungi;p__Ascomycota;c__Orbiliomycetes;o__Orbiliales;f__Orbiliaceae;g__Arthrobotrys	0.000725206	0.00361526	0.00119387	0.00111446	0.003356	0.000567813	0.000510567	0.00196828	7.56e-05	0.00146607	0.0001137	0.000337187	5.34e-05	0.00126933	0.00057264	6.69e-05	0.000117901	0.00049777	0.000177809	0.000134519	0.00110705	0.000301671
218	k__Fungi;p__Ascomycota;c__Orbiliomycetes;o__Orbiliales;f__Orbiliaceae;g__Dactylella	0	0.000136794	0.000111293	0	0	0.000683693	0	0	0	0	0	0	0	0	0	1.12e-05	1.31e-05	0	1.27e-05	0	0	0
219	k__Fungi;p__Ascomycota;c__Orbiliomycetes;o__Orbiliales;f__Orbiliaceae;g__Dactylellina	0	0	2.02e-05	0	0	0	0.00385145	0	0	0	0	0	0	0	0	0	0	0	0	0	0	3.02e-05
220	k__Fungi;p__Ascomycota;c__Orbiliomycetes;o__Orbiliales;f__Orbiliaceae;g__Drechslerella	2.96e-05	3.91e-05	0	0	3.91e-05	0	0	0	0	8.56e-05	0.000293725	0	0	0	0	0	0	0	7.62e-05	0	0	0
221	k__Fungi;p__Ascomycota;c__Orbiliomycetes;o__Orbiliales;f__Orbiliaceae;g__Orbilia	0	0	0	0	0	0	0	0	0	0	0	0	0	0	2.44e-05	0.000111556	0	0	0	0	0.000113809	0
222	k__Fungi;p__Ascomycota;c__Orbiliomycetes;o__Orbiliales;f__unidentified;g__unidentified	0	0.000586258	0.000232704	0.000137588	0.000156548	0.000486697	0	0.000323361	1.26e-05	0.000449453	0.000236875	0.000144509	5.34e-05	0.000202195	8.53e-05	7.81e-05	2.62e-05	1.99e-05	6.35e-05	4.48e-05	0.000186233	0.000120669
223	k__Fungi;p__Ascomycota;c__Pezizomycetes;o__Pezizales;f__Ascobolaceae;g__unidentified	0	0	0	0	0	2.32e-05	0	0	0	0	0	0	0	0	0	0	0	0	0	0	0	0.000673732
224	k__Fungi;p__Ascomycota;c__Pezizomycetes;o__Pezizales;f__Incertae_sedis;g__Cephaliophora	0	0	0	0	0	0	0	0	0	0	0	0	0	0	0	0	0	0	0	0	0	0.000100557
225	k__Fungi;p__Ascomycota;c__Pezizomycetes;o__Pezizales;f__Incertae_sedis;g__Diehliomyces	0	0	0	0	0	0	0	0.000253065	0	0	0	0	0	0	0	0	0	0	0	0	0	0
226	k__Fungi;p__Ascomycota;c__Pezizomycetes;o__Pezizales;f__Morchellaceae;g__Morchella	0	0.000156335	0	0	0	0	0	0	0	0	0	0	0	0	2.44e-05	0	0	0	0	0	0	0
227	k__Fungi;p__Ascomycota;c__Pezizomycetes;o__Pezizales;f__Pezizaceae;g__unidentified	0	0.000214961	0	0	0	9.27e-05	0	0	0	0	0	0	0	0	0	0	0	0	0	0	0	0
228	k__Fungi;p__Ascomycota;c__Pezizomycetes;o__Pezizales;f__Pyronemataceae;g__Humaria	0	0	0	0	0	0	0	0	0	0	0	0	0	6.74e-05	0	0	0	0	0	0	0	0
229	k__Fungi;p__Ascomycota;c__Pezizomycetes;o__Pezizales;f__Pyronemataceae;g__Otidea	4.44e-05	0	0	0	0	0	0	0	0	0	0	0	0	0	0	0	0	0	0	0	0	0
230	k__Fungi;p__Ascomycota;c__Pezizomycetes;o__Pezizales;f__Pyronemataceae;g__Pulvinula	0.000340403	0	0	0	0	0	0.000199787	0	0	0	0	0	0.00010676	0	0	0	0	1.99e-05	6.35e-05	0.000134519	2.07e-05	0
231	k__Fungi;p__Ascomycota;c__Pezizomycetes;o__Pezizales;f__Pyronemataceae;g__Pyronema	0	0	0	0	0	0	2.22e-05	0	0	0	0	0	0	0	0	0	0	0	0	0	0	0
232	k__Fungi;p__Ascomycota;c__Pezizomycetes;o__Pezizales;f__Pyronemataceae;g__Scutellinia	0	0	0	0	0	0	7.77e-05	0	0	0	0	0	0	0	0	0	0	0	0	0	0	0
233	k__Fungi;p__Ascomycota;c__Pezizomycetes;o__Pezizales;f__Pyronemataceae;g__Tarzetta	0	0	0	0	0	0	0	0	0	0	0	0	0	6.74e-05	1.22e-05	0	0	0	0	0	0	0
234	k__Fungi;p__Ascomycota;c__Pezizomycetes;o__Pezizales;f__Pyronemataceae;g__unidentified	0	0.00105526	0.000141646	0.00211885	4.89e-05	0.0107769	0	0	0	0	5.68e-05	0	0	0	0	0	0	0	0	0	0	0.00136758
235	k__Fungi;p__Ascomycota;c__Pezizomycetes;o__Pezizales;f__Rhizinaceae;g__Rhizina	0	0	2.02e-05	0	0	0.000961806	0	0.000267124	0	0	0	0	0	0	0	0	0	0	0	0	0	0
236	k__Fungi;p__Ascomycota;c__Pezizomycetes;o__Pezizales;f__Sarcosomataceae;g__Sarcosoma	0	0	0	0	0	0	2.22e-05	0	0	0	0	0	0	0	0	0	0	0	0	0	0	0
237	k__Fungi;p__Ascomycota;c__Pezizomycetes;o__Pezizales;f__Tuberaceae;g__Tuber	0.00115441	0.00324396	0.000182116	0.00088056	0	0	0	0.000773254	0.000138546	0.00034244	0	0.000108382	0.00451949	0.000932343	0.00190068	0	0	8.96e-05	0.00204481	0.00297437	0	0
238	k__Fungi;p__Ascomycota;c__Pezizomycetes;o__unidentified;f__unidentified;g__unidentified	7.4e-05	0.000429923	0.000101176	0.000536591	0.0111541	0.000417169	0.461153	0.00254471	0.000264497	5.35e-05	0.000653774	3.61e-05	0.00010676	0.000112331	0.000219309	5.58e-05	0	4.98e-05	0.000114306	0.0493536	0.000155194	2.01e-05
239	k__Fungi;p__Ascomycota;c__Saccharomycetes;o__Saccharomycetales;f__Debaryomycetaceae;g__Meyerozyma	0	0	0	0	0	0	0.000277482	0	0	0.000353141	0	0	0	0	0	0	0	0	0.000139707	2.99e-05	0	0
240	k__Fungi;p__Ascomycota;c__Saccharomycetes;o__Saccharomycetales;f__Dipodascaceae;g__Dipodascus	2.96e-05	0	0	0	0	0	1.11e-05	0	0	0	0	7.23e-05	0	0	0	6.69e-05	0	0	0	1.49e-05	0.000134502	0
241	k__Fungi;p__Ascomycota;c__Saccharomycetes;o__Saccharomycetales;f__Dipodascaceae;g__Galactomyces	0	0	0	0	0	0	1.11e-05	0.000393657	0	0.00200113	0	1.2e-05	0.000729524	0.000269593	0.000938155	0	0.000733608	0.00049777	0	0	0.000165541	0
242	k__Fungi;p__Ascomycota;c__Saccharomycetes;o__Saccharomycetales;f__Dipodascaceae;g__Geotrichum	0	0	0	0	0.00108605	0	2.22e-05	0.000435834	0	9.63e-05	0	0.000373314	0.000747318	0.000381924	0.000901603	0.00122712	3.93e-05	1.99e-05	0	0	6.21e-05	0
243	k__Fungi;p__Ascomycota;c__Saccharomycetes;o__Saccharomycetales;f__Incertae_sedis;g__Candida	0.00127281	0.00177832	0.000202351	0.0462982	0.00482364	0.000915454	0.00091014	0	1.26e-05	0.00270742	0.00317412	0.00426301	0.000249106	0.00680723	0.0113919	0.0162537	0.000157202	0.00132407	0.0145423	1.49e-05	0.0157264	0
244	k__Fungi;p__Ascomycota;c__Saccharomycetes;o__Saccharomycetales;f__Incertae_sedis;g__Lodderomyces	0	0	0	0	0	0	0	0	0.000176331	0	0	0	0	0	0	0	0	0	0	0	0	5.03e-05
245	k__Fungi;p__Ascomycota;c__Saccharomycetes;o__Saccharomycetales;f__Incertae_sedis;g__Macrorhabdus	0	0	0	0	7.83e-05	0	0	0	0	0	0	0	0	0.000730148	0.000962523	0	0	0.000149331	0	0	0	0
246	k__Fungi;p__Ascomycota;c__Saccharomycetes;o__Saccharomycetales;f__Incertae_sedis;g__Schizoblastosporion	0	0	2.02e-05	0	5.87e-05	0	0	0	0	0	0	0	0	0	0	0	0	0	0	0	0	0
247	k__Fungi;p__Ascomycota;c__Saccharomycetes;o__Saccharomycetales;f__Incertae_sedis;g__Wickerhamomyces	0	3.91e-05	1.01e-05	0	0	2.32e-05	0	4.22e-05	0	0	0	0	0	0	1.22e-05	0	0	0	0	0	0	0
248	k__Fungi;p__Ascomycota;c__Saccharomycetes;o__Saccharomycetales;f__Incertae_sedis;g__Yarrowia	0	0	0	0	0	0	0	0	0	0	0	0	0	0	0	0	0	0	0	0	0	2.01e-05
249	k__Fungi;p__Ascomycota;c__Saccharomycetes;o__Saccharomycetales;f__Lipomycetaceae;g__Lipomyces	0	0	0	0.00535215	0	0	0	0	0	0	0.00013265	0	0	0.000483021	0.000207125	0	0	0	0	0	0.00189337	0
250	k__Fungi;p__Ascomycota;c__Saccharomycetes;o__Saccharomycetales;f__Lipomycetaceae;g__Myxozyma	0	0	0	4.13e-05	0	0	0	0	0	0	0	0	0	0.000190962	0.000268044	0	0	0	0	0	0	0
251	k__Fungi;p__Ascomycota;c__Saccharomycetes;o__Saccharomycetales;f__Metschnikowiaceae;g__Clavispora	0	0	0	0	0	0	0	0	0	0	0	0	0	0	0	0	0	0	0	5.98e-05	0	0
252	k__Fungi;p__Ascomycota;c__Saccharomycetes;o__Saccharomycetales;f__Metschnikowiaceae;g__Metschnikowia	0	0	8.09e-05	0	0	0	0	0	0	0.000203324	0	0	0	0	0.000109654	0	0	0	0	0	0	1.01e-05
253	k__Fungi;p__Ascomycota;c__Saccharomycetes;o__Saccharomycetales;f__Pichiaceae;g__Issatchenkia	0	0	0	0	0.0019862	0.000336053	0	0	8.82e-05	0	0	0	0	0	0	0	0	0	0	0	0	3.02e-05
254	k__Fungi;p__Ascomycota;c__Saccharomycetes;o__Saccharomycetales;f__Pichiaceae;g__Ogataea	0	0	0	0	0	0	0	0	0	0	7.58e-05	0	0	0	0	0	0	0	0	0	0	0
255	k__Fungi;p__Ascomycota;c__Saccharomycetes;o__Saccharomycetales;f__Pichiaceae;g__Pichia	0	0.000136794	1.01e-05	0.000275175	0.0138545	0.00410216	0	0.000196828	0.000214117	0	0	0	0	0.000224661	0.000146206	0.000156179	0	0.00012942	0.000177809	2.99e-05	0.000248311	0
256	k__Fungi;p__Ascomycota;c__Saccharomycetes;o__Saccharomycetales;f__Pichiaceae;g__Saturnispora	0	0	0	0	0	0	0	0	0	0	0	0	0	0	0	0	0	0	0	0	0	4.02e-05
257	k__Fungi;p__Ascomycota;c__Saccharomycetes;o__Saccharomycetales;f__Saccharomycetaceae;g__Debaryomyces	0	0	0	0	0	0	0	0.000182769	0	0	0	0	0	0	0	0	0	0	0	0	0	0
258	k__Fungi;p__Ascomycota;c__Saccharomycetes;o__Saccharomycetales;f__Saccharomycetaceae;g__Kazachstania	0	0	0	0	0	0	2.22e-05	0	0	0	0	0	0	0	0	0	0	0	0	0	0	0
259	k__Fungi;p__Ascomycota;c__Saccharomycetes;o__Saccharomycetales;f__Saccharomycetaceae;g__Saccharomyces	0	0.000390839	0.000111293	0.000536591	0.000254391	0.00176138	0	0	0	0.000128415	0.000947499	0.00452794	0.00145905	0.000527953	0.000584824	0.00017849	0.000196502	0.00023893	0.000660435	0.00273522	0.000982898	0.00223237
260	k__Fungi;p__Ascomycota;c__Saccharomycetes;o__Saccharomycetales;f__Saccharomycetaceae;g__Williopsis	0.000976808	3.91e-05	0	0	9.78e-06	8.11e-05	0	0	0	0	0	0.000156551	0	0	0	0	0	0	0	0	0	0
261	k__Fungi;p__Ascomycota;c__Saccharomycetes;o__Saccharomycetales;f__Saccharomycetaceae;g__Zygosaccharomyces	0	0	0	0	9.78e-06	0.000139056	0	0	0	2.14e-05	0	0	3.56e-05	0	0	0	5.24e-05	0	0	0	0	0
262	k__Fungi;p__Ascomycota;c__Saccharomycetes;o__Saccharomycetales;f__Saccharomycodaceae;g__Hanseniaspora	0	0	0	0	0.00039137	0	0	0	0.000113356	0	0	0	0	0	0	0	0	0	0	0	0	0
263	k__Fungi;p__Ascomycota;c__Saccharomycetes;o__Saccharomycetales;f__Saccharomycopsidaceae;g__Arthroascus	0	0	0	0	0.00120346	3.48e-05	0	0	0	0	0	0	0	0	0	0	0	0	0	0	2.07e-05	0
264	k__Fungi;p__Ascomycota;c__Saccharomycetes;o__Saccharomycetales;f__Saccharomycopsidaceae;g__Saccharomycopsis	0	0	0	0	0	0	0	0	0.000100761	0	0	0	0	0	0	0	0	0	0	0	0.000413852	0
265	k__Fungi;p__Ascomycota;c__Saccharomycetes;o__Saccharomycetales;f__Trichomonascaceae;g__Wickerhamiella	0	0	0	0	0	0	4.44e-05	0	0	0	0	0	0	0.00066275	0.00126712	0	0	0.000169242	0	0	0.000113809	1.01e-05
266	k__Fungi;p__Ascomycota;c__Saccharomycetes;o__Saccharomycetales;f__Trichomonascaceae;g__Zygoascus	0.000429204	0	0.000161881	0	0	0	0.000188688	0	0	4.28e-05	9.47e-06	0	0.00010676	0	0.000304596	0	6.55e-05	0	0	0.000418504	0	0
267	k__Fungi;p__Ascomycota;c__Saccharomycetes;o__Saccharomycetales;f__unidentified;g__unidentified	0.00248642	7.82e-05	0	0	9.78e-06	0.000324465	0	0	0	0	0	0.000313102	0	0	0	0	0	0	0	0	0	0
268	k__Fungi;p__Ascomycota;c__Saccharomycetes;o__unidentified;f__unidentified;g__unidentified	0	0	3.04e-05	0	0	0	0	0	0	2.14e-05	0	0	0	4.49e-05	0.000243677	0	0	0	0.000355619	0	0	0
269	k__Fungi;p__Ascomycota;c__Sordariomycetes;o__Boliniales;f__Boliniaceae;g__Camarops	0	5.86e-05	0	0.00022014	0	0	0	0	0	0	0	0	0	1.12e-05	0	0	0	0.000149331	0	0	0	0
270	k__Fungi;p__Ascomycota;c__Sordariomycetes;o__Calosphaeriales;f__Calosphaeriaceae;g__Jattaea	0	0	0	0	0	0	0	0	2.52e-05	0	0	0	0	0	0	0	0	0	0	0	0	0
271	k__Fungi;p__Ascomycota;c__Sordariomycetes;o__Calosphaeriales;f__Pleurostomataceae;g__Pleurostomophora	0	0	1.01e-05	0	0	0	0	0	0	0	0	0	0	0	1.22e-05	0	0	0	0	0	0	0
272	k__Fungi;p__Ascomycota;c__Sordariomycetes;o__Chaetosphaeriales;f__Chaetosphaeriaceae;g__Chaetosphaeria	0	0	0.000354115	0	0	0	0	5.62e-05	0	0	0	0	0	0.000247127	0.000280228	1.12e-05	0	0	1.27e-05	0	0	2.01e-05
273	k__Fungi;p__Ascomycota;c__Sordariomycetes;o__Chaetosphaeriales;f__Chaetosphaeriaceae;g__Chloridium	0.000769606	0.00470961	0.000161881	0.00992006	0.00317988	0.000927042	0.00519446	0.00212293	0.00134768	0.00848609	0.00411215	0.00201108	0.00112098	0.0372151	0.0248063	0.00251001	0.0309688	0.000189153	0.0589565	0.00835513	0.00870123	0.00188042
274	k__Fungi;p__Ascomycota;c__Sordariomycetes;o__Chaetosphaeriales;f__Chaetosphaeriaceae;g__Dictyochaeta	0	3.91e-05	0	1.38e-05	0	0	0	0	0	0	0	0	1.78e-05	0	0	0	0	0	0	0	0	0
275	k__Fungi;p__Ascomycota;c__Sordariomycetes;o__Chaetosphaeriales;f__Chaetosphaeriaceae;g__Thozetella	0	0.000293129	0	0.00176112	0	0	0.000355177	0	0	4.28e-05	0	0	0	6.74e-05	9.75e-05	0.000234268	9.17e-05	0	0	0	0	0
276	k__Fungi;p__Ascomycota;c__Sordariomycetes;o__Chaetosphaeriales;f__Chaetosphaeriaceae;g__unidentified	0	0	0	0	0	0	0	0.00050613	0	0.000203324	0	0	3.56e-05	0.000505487	0.000779765	5.58e-05	1.31e-05	0.000139376	5.08e-05	0.000702489	2.07e-05	0
277	k__Fungi;p__Ascomycota;c__Sordariomycetes;o__Coniochaetales;f__Coniochaetaceae;g__Coniochaeta	0	0	0	0	0	0	0	0	0	0	0	0	0	0	0	0	7.86e-05	0	0	0	0	0
278	k__Fungi;p__Ascomycota;c__Sordariomycetes;o__Coniochaetales;f__Coniochaetaceae;g__Lecythophora	0.000162801	5.86e-05	0.000313645	1.38e-05	3.91e-05	0	0	0	0	0	3.79e-05	0	0	0.000134797	2.44e-05	0	0.000772909	0	0	0.000269038	0	0
279	k__Fungi;p__Ascomycota;c__Sordariomycetes;o__Coniochaetales;f__Incertae_sedis;g__Porosphaerella	0	0	0	0	1.96e-05	0	0	0	0	0	0	0	0	0	0	0	0	0	0	0	4.14e-05	0.000693844
280	k__Fungi;p__Ascomycota;c__Sordariomycetes;o__Coniochaetales;f__unidentified;g__unidentified	0	0	0	8.26e-05	0	0	0	0	0	0	0	0.000337187	0	0	0	0	0	0	0	0	0	0
281	k__Fungi;p__Ascomycota;c__Sordariomycetes;o__Diaporthales;f__Diaporthaceae;g__Diaporthe	1.48e-05	0	0	0	0	0	9.99e-05	0	0	0	2.84e-05	0	0	0.000966042	0.00177884	0.000111556	0	0	1.27e-05	0	0	0.000321783
282	k__Fungi;p__Ascomycota;c__Sordariomycetes;o__Diaporthales;f__Gnomoniaceae;g__Gnomoniopsis	7.4e-05	1.95e-05	0	0	0	0	0	0	0	0	0	3.61e-05	0	6.74e-05	0	0	0	0	0	0	0	2.01e-05
283	k__Fungi;p__Ascomycota;c__Sordariomycetes;o__Diaporthales;f__Gnomoniaceae;g__Greeneria	0	0	0	0	0	0	0	0	2.52e-05	4.28e-05	0	2.41e-05	0	7.86e-05	0.000170574	4.46e-05	0	0	0	0	0	0
284	k__Fungi;p__Ascomycota;c__Sordariomycetes;o__Diaporthales;f__Gnomoniaceae;g__unidentified	0	0	0	0	0	0	0	0	0	0	2.84e-05	0	0	0	0	1.12e-05	0.000104801	0	7.62e-05	0	0.000134502	0
285	k__Fungi;p__Ascomycota;c__Sordariomycetes;o__Diaporthales;f__Melanconidaceae;g__Melogramma	0	0	0	0	0	0	0	0	0	0	0.000104225	0	0	0	0	0	0	0	0	0	0	0
286	k__Fungi;p__Ascomycota;c__Sordariomycetes;o__Diaporthales;f__Togniniaceae;g__Phaeoacremonium	0	0	1.01e-05	5.5e-05	0	0	3.33e-05	0	0	0.000438751	0	0	5.34e-05	2.25e-05	1.22e-05	0	0	1.99e-05	0	2.99e-05	0	0
287	k__Fungi;p__Ascomycota;c__Sordariomycetes;o__Diaporthales;f__Valsaceae;g__Phomopsis	0	0	0	0	0	0	5.55e-05	0	0	1.07e-05	0	0	0	1.12e-05	0.000207125	5.58e-05	0	0	1.27e-05	0	0	0
288	k__Fungi;p__Ascomycota;c__Sordariomycetes;o__Diaporthales;f__unidentified;g__unidentified	0	0.00109435	0.00343997	0.00011007	0	0	0	0	0	2.14e-05	9.47e-06	0.00085501	0	1.12e-05	1.22e-05	0	0	7.96e-05	0	0	0	5.03e-05
289	k__Fungi;p__Ascomycota;c__Sordariomycetes;o__Hypocreales;f__Bionectriaceae;g__Bionectria	0.000488404	1.95e-05	9.11e-05	1.38e-05	0.000244606	0.000498285	1.11e-05	0.000281183	0.000163736	0.000160519	0.000350575	0.000108382	0.000249106	0.000325759	0.000560456	8.92e-05	0.000458505	0	0.000127007	0.00052313	0.00116913	0.000372061
290	k__Fungi;p__Ascomycota;c__Sordariomycetes;o__Hypocreales;f__Bionectriaceae;g__Clonostachys	0	0	0	0	0	0	6.66e-05	5.62e-05	0	2.14e-05	0.000255825	0	0	0	0	0	0	0	0	0	0	0
291	k__Fungi;p__Ascomycota;c__Sordariomycetes;o__Hypocreales;f__Bionectriaceae;g__Stephanonectria	0	0	0	0	0	0	0	0	0	0	9.47e-06	0	0	0	0	2.23e-05	0	0	0	0	0	3.02e-05
292	k__Fungi;p__Ascomycota;c__Sordariomycetes;o__Hypocreales;f__Bionectriaceae;g__unidentified	0	0	0	0	0	0	0	0	0	0	0	0	3.56e-05	0	0	0	0	0	0	0	0	0
293	k__Fungi;p__Ascomycota;c__Sordariomycetes;o__Hypocreales;f__Clavicipitaceae;g__Beauveria	0	0	0	0	0	0.000104292	0	0	0	0	0	0	7.12e-05	0	2.44e-05	0	0	0	0	0	0	0
294	k__Fungi;p__Ascomycota;c__Sordariomycetes;o__Hypocreales;f__Clavicipitaceae;g__Claviceps	0	0	0	0	0.000117411	0	0	0.000463952	0	4.28e-05	0.000426375	0.000457611	0	0	2.44e-05	0	0	7.96e-05	0	0	0	0
295	k__Fungi;p__Ascomycota;c__Sordariomycetes;o__Hypocreales;f__Clavicipitaceae;g__Cordyceps	0.00183522	0.01024	0.00103199	0.0113235	0.0107333	0.00669788	0.00350737	0.00680463	0.00119653	0.00842189	0.00324992	0.00781551	0.00339852	0.0116037	0.0115746	0.000836671	0.00429685	0.000467904	0.00742989	0.007832	0.00515245	0.00442451
296	k__Fungi;p__Ascomycota;c__Sordariomycetes;o__Hypocreales;f__Clavicipitaceae;g__Elaphocordyceps	0	0	0	0	0	0	0	0	0	2.14e-05	0	0	0	3.37e-05	9.75e-05	0	0.000222703	0	0	0	0	0
297	k__Fungi;p__Ascomycota;c__Sordariomycetes;o__Hypocreales;f__Clavicipitaceae;g__Ephelis	1.48e-05	0	0	0	0	0	3.33e-05	0	0	0	0	0	0	0	0	0	2.62e-05	0	0	0	0	1.01e-05
298	k__Fungi;p__Ascomycota;c__Sordariomycetes;o__Hypocreales;f__Clavicipitaceae;g__Epichloe	7.4e-05	0	0	0	0	0	2.22e-05	0	0	0	0	0	0	0	0	0	0	0	0	0	0	0
299	k__Fungi;p__Ascomycota;c__Sordariomycetes;o__Hypocreales;f__Clavicipitaceae;g__Metacordyceps	0	0	0	0	0	0	0.000177588	0	0	0	0	0	0	0	0	0	0	0	0	0.000119573	0	0
300	k__Fungi;p__Ascomycota;c__Sordariomycetes;o__Hypocreales;f__Clavicipitaceae;g__Metarhizium	0.00399603	0.0443602	0.000101176	0.00143091	0.015782	0.0111129	0.0015872	0.0029946	0.000415638	0.00180851	0.00927602	0.00162572	0.00451949	0.0040102	0.00500755	0.00112672	0.00568546	0.000487815	0.00339108	0.000986473	0.0116603	0.00358989
301	k__Fungi;p__Ascomycota;c__Sordariomycetes;o__Hypocreales;f__Clavicipitaceae;g__Nomuraea	0	0	0	0	0.000313096	2.32e-05	0.000421772	0	0	0	0	0.000409441	0	0	0	0	0	0	0	0.00186832	0	0
302	k__Fungi;p__Ascomycota;c__Sordariomycetes;o__Hypocreales;f__Clavicipitaceae;g__Pochonia	0	0	0	1.38e-05	0	3.48e-05	1.11e-05	0	0	1.07e-05	0	0	0	0	0.000134022	0	0	0	5.08e-05	0	1.03e-05	1.01e-05
303	k__Fungi;p__Ascomycota;c__Sordariomycetes;o__Hypocreales;f__Clavicipitaceae;g__unidentified	0	0	0	0	0	0	0	0	0	0	0	0	0	4.49e-05	0	2.23e-05	0	0	0	0	3.1e-05	6.03e-05
304	k__Fungi;p__Ascomycota;c__Sordariomycetes;o__Hypocreales;f__Cordycipitaceae;g__Isaria	0	0.000156335	0	0	0	0	0	0	0	0	0	0	0	0	0	0	0	0	0	0	0	0
305	k__Fungi;p__Ascomycota;c__Sordariomycetes;o__Hypocreales;f__Cordycipitaceae;g__Lecanicillium	0	7.82e-05	0	0.000123829	0	0	0	0.000857609	1.26e-05	0	0	0	7.12e-05	0.000707682	0.000426434	0.000702803	0	0	0	0.000553023	9.31e-05	0
306	k__Fungi;p__Ascomycota;c__Sordariomycetes;o__Hypocreales;f__Cordycipitaceae;g__Simplicillium	0	0	0	0	0	0	0	0	0	5.35e-05	0	0	0	0	0	0	0	0	0	0	0	0
307	k__Fungi;p__Ascomycota;c__Sordariomycetes;o__Hypocreales;f__Hypocreaceae;g__Acrostalagmus	0.000340403	0.000469006	0	8.26e-05	5.87e-05	0	0.000244184	0	0	0	0	4.82e-05	0	0	0	0	0	0	0	0	0	2.01e-05
308	k__Fungi;p__Ascomycota;c__Sordariomycetes;o__Hypocreales;f__Hypocreaceae;g__Gliocephalotrichum	0	0	0	0	0.000626192	0	0	0	0	0	0	0	0	0	0	0	0	0	0	0	0	0.000362006
309	k__Fungi;p__Ascomycota;c__Sordariomycetes;o__Hypocreales;f__Hypocreaceae;g__Hypocrea	0.000207202	0.000234503	0.00314656	0.00163729	0.00137958	0.000556225	0	0.000253065	0.000100761	0.00332809	0.00171497	7.23e-05	0	0.000909877	0.00116965	1.12e-05	0.000144102	0.000139376	0.000114306	0.00146476	0.000827703	0.000412284
310	k__Fungi;p__Ascomycota;c__Sordariomycetes;o__Hypocreales;f__Hypocreaceae;g__Hypomyces	0	1.95e-05	0.00359174	1.38e-05	9.78e-06	0	0	7.03e-05	0	0.00100592	0	0	0	0	0	0	0	0	1.27e-05	0	0.00151056	0
311	k__Fungi;p__Ascomycota;c__Sordariomycetes;o__Hypocreales;f__Hypocreaceae;g__Mycogone	0	0	0	0.00044028	0	0	0	0	0	1.07e-05	0	0	0	0	0	0	0	6.97e-05	6.35e-05	0	6.21e-05	0
312	k__Fungi;p__Ascomycota;c__Sordariomycetes;o__Hypocreales;f__Hypocreaceae;g__Podostroma	0	0	0	0	0	0	0	0	0	0	0	0	0	0	6.09e-05	0	0	0	0	0	0	0
313	k__Fungi;p__Ascomycota;c__Sordariomycetes;o__Hypocreales;f__Hypocreaceae;g__Trichoderma	0.00346323	0.000879387	0.00902487	0.00715455	0.00190793	0.00460044	0.000221985	0.000801372	0.000113356	0.00212955	0.00152547	0.00171002	0.00126332	0.00514474	0.00712754	4.46e-05	0.000131002	3.98e-05	0.000774741	0.00248113	0.00155194	0.00107596
314	k__Fungi;p__Ascomycota;c__Sordariomycetes;o__Hypocreales;f__Hypocreaceae;g__unidentified	0.00174642	0.0490112	0.0712277	0.111583	0.00543026	0.00107769	0.0030634	0.0130047	0.00483652	0.0961722	0.0105172	0.0121387	0.0160495	0.0345978	0.0500512	0.00290046	0.00551516	0.00219019	0.0254648	0.0010911	0.0126328	0.000130724
315	k__Fungi;p__Ascomycota;c__Sordariomycetes;o__Hypocreales;f__Incertae_sedis;g__Acremonium	5.92e-05	0.000195419	7.08e-05	0.000137588	7.83e-05	0.00126309	0.000177588	0	1.26e-05	0.000139116	2.84e-05	0.000650289	3.56e-05	5.62e-05	3.66e-05	0.000234268	0.000196502	1.99e-05	1.27e-05	0.000508183	0.000403505	4.02e-05
316	k__Fungi;p__Ascomycota;c__Sordariomycetes;o__Hypocreales;f__Incertae_sedis;g__Geosmithia	0	0	0.000556466	0.000137588	0.00013698	0.000370817	5.55e-05	0.000478011	0	2.14e-05	0.000104225	0.000168593	1.78e-05	1.12e-05	2.44e-05	7.81e-05	2.62e-05	3.98e-05	0.00134627	0.00236156	0.000300042	7.04e-05
317	k__Fungi;p__Ascomycota;c__Sordariomycetes;o__Hypocreales;f__Incertae_sedis;g__Gliomastix	0	0.000273587	0	0	0	0	0	0	0	0	0	0	0	0	0	0	0	0	0	0	0	0
318	k__Fungi;p__Ascomycota;c__Sordariomycetes;o__Hypocreales;f__Incertae_sedis;g__Myrothecium	0.000281202	0	9.11e-05	0	0	9.27e-05	0.00015539	0	0	1.07e-05	0	0	0	0	0	0.000133867	3.93e-05	9.96e-06	7.62e-05	0	0.000258657	0
319	k__Fungi;p__Ascomycota;c__Sordariomycetes;o__Hypocreales;f__Incertae_sedis;g__Sarocladium	1.48e-05	5.86e-05	0.000182116	2.75e-05	0	0	0	0	0	0.000288934	0	0	0	0	0.000121838	0	0	0	0	4.48e-05	0.000713894	0
320	k__Fungi;p__Ascomycota;c__Sordariomycetes;o__Hypocreales;f__Incertae_sedis;g__Stachybotrys	1.48e-05	0.00113343	0.00037435	0.000564109	0.000156548	0	0.000421772	8.44e-05	1.26e-05	0.00059927	0.0003032	8.43e-05	1.78e-05	0.000606585	0.00025586	0.000479691	0	0	0	0.000837008	0.000341428	0
321	k__Fungi;p__Ascomycota;c__Sordariomycetes;o__Hypocreales;f__Incertae_sedis;g__Stilbella	0	0	0	0	0	0	0	2.81e-05	0	0	0	0	0	0.000101097	0	0	0	0	0	7.47e-05	0.00019658	0
322	k__Fungi;p__Ascomycota;c__Sordariomycetes;o__Hypocreales;f__Incertae_sedis;g__Trichothecium	0	0	0	6.88e-05	0	0	0	0	0	0	0	0	0	0	0	3.35e-05	0.000288203	0	5.08e-05	0	0.000113809	0
323	k__Fungi;p__Ascomycota;c__Sordariomycetes;o__Hypocreales;f__Nectriaceae;g__Albonectria	0.000236802	9.77e-05	0	5.5e-05	9.78e-06	0.00566654	0	0	0	9.63e-05	0	0	7.12e-05	0.000213428	0.000231493	0	0	0	0	0	0	0.000291616
324	k__Fungi;p__Ascomycota;c__Sordariomycetes;o__Hypocreales;f__Nectriaceae;g__Calonectria	0	0	0	0.00011007	0.000410939	0.000266525	0	0.000112473	0	0.00017122	0	0	0	0.000235894	0.00031678	0	0	0	0.000139707	0	0	0.000130724
325	k__Fungi;p__Ascomycota;c__Sordariomycetes;o__Hypocreales;f__Nectriaceae;g__Cosmospora	0	0	0	0	2.94e-05	0	0	0	0	0	0	0	3.56e-05	2.25e-05	0.000134022	0	1.31e-05	0	0	0	0	0
326	k__Fungi;p__Ascomycota;c__Sordariomycetes;o__Hypocreales;f__Nectriaceae;g__Cylindrocarpon	8.88e-05	0.00211053	0.00182116	0.00111446	0.00138937	0.00816956	0	0.000688899	0.000125951	0.000631374	0.000379	0.0038054	0.000747318	0.000898644	0.00162045	0.00129405	0.000262003	3.98e-05	0.000876346	0.000418504	0.00135536	0.000100557
327	k__Fungi;p__Ascomycota;c__Sordariomycetes;o__Hypocreales;f__Nectriaceae;g__Cylindrocladiella	0	0	0	8.26e-05	0	0	0	0.000379597	3.78e-05	0.000160519	7.58e-05	1.2e-05	0.000231313	4.49e-05	0	0	0	0	0.000393721	2.99e-05	0	0.000191058
328	k__Fungi;p__Ascomycota;c__Sordariomycetes;o__Hypocreales;f__Nectriaceae;g__Cylindrocladium	2.96e-05	1.95e-05	1.01e-05	0.000481556	0.000997994	0.00127468	0	0	0	0.000535063	0	0	0	0.000999742	0.000706662	0	0	0	0.000317517	2.99e-05	1.03e-05	0.000683788
329	k__Fungi;p__Ascomycota;c__Sordariomycetes;o__Hypocreales;f__Nectriaceae;g__Falcocladium	8.88e-05	0.000117252	7.08e-05	5.5e-05	0	0	0	0	0	0.000117714	0	0.000108382	0.000320279	0	0.000170574	0	0.000196502	3.98e-05	2.54e-05	0	0.000331081	0
330	k__Fungi;p__Ascomycota;c__Sordariomycetes;o__Hypocreales;f__Nectriaceae;g__Fusarium	0.00125801	0.00103572	6.07e-05	0.00912205	0.0027983	0.00265366	0.0126532	4.22e-05	6.3e-05	0.00108083	0.000653774	0.00208333	0.000871871	0.00247127	0.00325308	0.000580092	0.0239864	7.96e-05	0.00200671	0.00047829	0.00115879	0.00132735
331	k__Fungi;p__Ascomycota;c__Sordariomycetes;o__Hypocreales;f__Nectriaceae;g__Fusidium	0.000828807	0.000488548	3.04e-05	0	0	0	0	0	0	2.14e-05	0.00118437	0.000409441	0.000409245	3.37e-05	7.31e-05	0	0	0	0	4.48e-05	4.14e-05	0.000160891
332	k__Fungi;p__Ascomycota;c__Sordariomycetes;o__Hypocreales;f__Nectriaceae;g__Gibberella	0.00461764	0.000273587	0.00820535	5.5e-05	0.00394306	0.00011588	0.000221985	0	0	2.14e-05	0.0199449	0	0.000355866	0	0	0	0.00195192	0	0	0.000313878	0	0.000110613
333	k__Fungi;p__Ascomycota;c__Sordariomycetes;o__Hypocreales;f__Nectriaceae;g__Haematonectria	0.000695606	0.000859845	0.000870111	0.00101815	0.000861015	0.0038704	2.22e-05	0	0.000214117	0.000278233	0.00167707	0.00427505	0.000818491	0.000887411	0.000462986	0.0026885	0.0210912	0.000189153	0.000152408	5.98e-05	0.00182095	0.00117652
334	k__Fungi;p__Ascomycota;c__Sordariomycetes;o__Hypocreales;f__Nectriaceae;g__Heliscus	0	0	0	0	0	0	0	0	0	0	0	0	0	0	2.44e-05	0	0	0	0	0	0	0
335	k__Fungi;p__Ascomycota;c__Sordariomycetes;o__Hypocreales;f__Nectriaceae;g__Lanatonectria	0	0	0	0	0	0	0	0	0	4.28e-05	0	0	0	0	0	0	0	0	0	0	0	1.01e-05
336	k__Fungi;p__Ascomycota;c__Sordariomycetes;o__Hypocreales;f__Nectriaceae;g__Mariannaea	2.96e-05	0.00101618	0.00169975	0.0341217	0.00116433	0.00139056	9.99e-05	0.0447644	0.00193964	0.00775841	0.000236875	0.000240848	5.34e-05	0.0188603	0.0199206	0.0014837	0.00935351	0.000686923	0.00610902	0.000254092	0.0096324	0.000532953
337	k__Fungi;p__Ascomycota;c__Sordariomycetes;o__Hypocreales;f__Nectriaceae;g__Microcera	0	0	0	2.75e-05	0	0	0	0	0	0	0	0	0	0	0	0	0	0	0	0	0	0
338	k__Fungi;p__Ascomycota;c__Sordariomycetes;o__Hypocreales;f__Nectriaceae;g__Nectria	0.000828807	0.000234503	0	0.000247658	0.00112519	0.006188	0	0.000449893	0	1.07e-05	0	6.02e-05	0	0.000190962	0.000292412	0.00619136	0.00225323	4.98e-05	0.000431823	7.47e-05	0.000869088	0.00104579
339	k__Fungi;p__Ascomycota;c__Sordariomycetes;o__Hypocreales;f__Nectriaceae;g__Neocosmospora	0	1.95e-05	0	0	1.96e-05	2.32e-05	0	0	0	0	9.47e-06	8.43e-05	0	0	0	1.12e-05	7.86e-05	0	1.27e-05	0	1.03e-05	0
340	k__Fungi;p__Ascomycota;c__Sordariomycetes;o__Hypocreales;f__Nectriaceae;g__Neonectria	0	0	0	0	0.000410939	0.000127468	0	0.000463952	0	0.000181921	3.79e-05	0	7.12e-05	3.37e-05	0	1.12e-05	0.000170302	5.97e-05	0.000139707	0	0.000134502	8.04e-05
341	k__Fungi;p__Ascomycota;c__Sordariomycetes;o__Hypocreales;f__Nectriaceae;g__Volutella	0.000281202	0.000469006	1.01e-05	0.000288934	0.000215254	0.000637341	0	0	3.78e-05	3.21e-05	7.58e-05	6.02e-05	0	6.74e-05	1.22e-05	0.000145023	5.24e-05	4.98e-05	0.000228612	0	0.0005587	0.00014078
342	k__Fungi;p__Ascomycota;c__Sordariomycetes;o__Hypocreales;f__Nectriaceae;g__Xenocylindrocladium	0	0	0	0	0.000420723	0	0	0	0	1.07e-05	0	0	0.000320279	0	0	0	0	0	0	0	0	0
343	k__Fungi;p__Ascomycota;c__Sordariomycetes;o__Hypocreales;f__Nectriaceae;g__unidentified	0	0	0	0.00044028	0	0	0	0	0	0	0	0	0	0	0	0	0	0	0.000152408	0	0	0
344	k__Fungi;p__Ascomycota;c__Sordariomycetes;o__Hypocreales;f__Niessliaceae;g__Melanopsamma	0	0	0	0	0	0	0	0	0	0	0	0	0	0	0	0	0	0	0	0	0	3.02e-05
345	k__Fungi;p__Ascomycota;c__Sordariomycetes;o__Hypocreales;f__Ophiocordycipitaceae;g__Chaunopycnis	0	0	0	0	0	0	0	0	0	0	0	0	0	0	0	0	0	0	0	0	0.000134502	0
346	k__Fungi;p__Ascomycota;c__Sordariomycetes;o__Hypocreales;f__Ophiocordycipitaceae;g__Hirsutella	0	5.86e-05	0.000202351	0	0	0	0	0	0	0.000823996	0.00119385	0	0	2.25e-05	0	0	0	4.98e-05	0	4.48e-05	4.14e-05	0
347	k__Fungi;p__Ascomycota;c__Sordariomycetes;o__Hypocreales;f__Ophiocordycipitaceae;g__Ophiocordyceps	8.88e-05	0.00109435	0.00197292	0.000123829	0.000264175	0.000753221	1.11e-05	0.000801372	3.78e-05	6.42e-05	0.000966449	0.00104769	0.000177933	0	0	0.000145023	0.000694308	0	6.35e-05	0.000971527	0.000517315	0.000120669
348	k__Fungi;p__Ascomycota;c__Sordariomycetes;o__Hypocreales;f__Ophiocordycipitaceae;g__unidentified	1.48e-05	1.95e-05	1.01e-05	5.5e-05	2.94e-05	2.32e-05	1.11e-05	2.81e-05	1.26e-05	0.00025683	0.0001137	3.61e-05	0	7.86e-05	9.75e-05	0	7.86e-05	0	7.62e-05	0.000164412	6.21e-05	4.02e-05
349	k__Fungi;p__Ascomycota;c__Sordariomycetes;o__Hypocreales;f__unidentified;g__unidentified	0.00202762	0.00191511	0.000859993	0.00185743	0.000244606	0.00178455	0.00075475	0.00310707	0.000831276	0.00166939	0.0010991	0.00547929	0.000409245	0.00111207	0.00121838	0.000769737	0.000576407	0.00012942	5.08e-05	0.0043644	0.00106567	0.0021117
350	k__Fungi;p__Ascomycota;c__Sordariomycetes;o__Incertae_sedis;f__Annulatascaceae;g__Vertexicola	0	0.000195419	0.000141646	8.26e-05	0.000146764	0	0	0	0	0	0	0	0	0	3.66e-05	0	0	0.000159286	0	0	0	0
351	k__Fungi;p__Ascomycota;c__Sordariomycetes;o__Incertae_sedis;f__Annulatascaceae;g__unidentified	0	0	0	0	0	0.000927042	0	0	0	0	0	0	0	0	0	0	0	0	0	0	0	0
352	k__Fungi;p__Ascomycota;c__Sordariomycetes;o__Incertae_sedis;f__Apiosporaceae;g__Arthrinium	0	0	2.02e-05	0	0.00013698	0	0	1.41e-05	0	0	0	0.000132466	0	0	0	0	0	0	0	0	8.28e-05	0
353	k__Fungi;p__Ascomycota;c__Sordariomycetes;o__Incertae_sedis;f__Glomerellaceae;g__Glomerella	0.000976808	7.82e-05	2.02e-05	0	4.89e-05	0	0	0	0	0	0	0	0	0	0	0	0	0	0	0	0	0
354	k__Fungi;p__Ascomycota;c__Sordariomycetes;o__Incertae_sedis;f__Incertae_sedis;g__Eucasphaeria	0	0	0	0	0	0	0.00061046	0.000379597	0	0	0	0	0	0	0	0	0.000314404	0	0	0.00838502	0	0
355	k__Fungi;p__Ascomycota;c__Sordariomycetes;o__Incertae_sedis;f__Incertae_sedis;g__Myrmecridium	0	0	0	0	0	0	0	0	0	0	0.000142125	0	0	0	0	0	0	0	0	0	0	0
356	k__Fungi;p__Ascomycota;c__Sordariomycetes;o__Incertae_sedis;f__Magnaporthaceae;g__Nakataea	0	0	2.02e-05	8.26e-05	0	0	0	0.000534248	0	0	0	0	5.34e-05	3.37e-05	0	0.00104863	0	0	0	0	0	0
357	k__Fungi;p__Ascomycota;c__Sordariomycetes;o__Incertae_sedis;f__Magnaporthaceae;g__Pyricularia	0	0	0	0	0	0	0	0	0	1.07e-05	0	0	0	0	0	4.46e-05	0	0	0	0	0	0
358	k__Fungi;p__Ascomycota;c__Sordariomycetes;o__Incertae_sedis;f__Magnaporthaceae;g__unidentified	0	0	0	0	0	0	0	0	0	0	5.68e-05	0	0	0	0	0	0	0	0	0	5.17e-05	0
359	k__Fungi;p__Ascomycota;c__Sordariomycetes;o__Incertae_sedis;f__Plectosphaerellaceae;g__Plectosphaerella	2.96e-05	0	1.01e-05	0	0	2.32e-05	4.44e-05	0	0	0	0.00036005	0	0	1.12e-05	1.22e-05	5.58e-05	0.0153534	0	1.27e-05	0	0	0
360	k__Fungi;p__Ascomycota;c__Sordariomycetes;o__Incertae_sedis;f__Plectosphaerellaceae;g__Verticillium	0	3.91e-05	0	0	0	0	0	0	0	0	0	0	0	0	0	0	0	0	0	0	0	0
361	k__Fungi;p__Ascomycota;c__Sordariomycetes;o__Lulworthiales;f__Incertae_sedis;g__Haloguignardia	0	0	0	0	0	0	0	8.44e-05	0	0	0	0	0	0	0	0	0	0	0	0	0	0
362	k__Fungi;p__Ascomycota;c__Sordariomycetes;o__Lulworthiales;f__Lulworthiaceae;g__Lulwoana	0	0	0	0	0	0	0	0	0	0	0	0	0	0	0	5.58e-05	0	1.99e-05	0	0	0	0
363	k__Fungi;p__Ascomycota;c__Sordariomycetes;o__Microascales;f__Ceratocystidaceae;g__Ceratocystis	4.44e-05	0.000117252	0.000151763	0.000151346	0	2.32e-05	0	0.00244629	0	0	0.000814849	0.000373314	0	0	1.22e-05	0.000156179	6.55e-05	9.96e-06	0	2.99e-05	0.000765625	0
364	k__Fungi;p__Ascomycota;c__Sordariomycetes;o__Microascales;f__Halosphaeriaceae;g__Corollospora	0	0	0	0	0	0	0	0.000154651	0	0	0	0	0	4.49e-05	0	0	0	0	0	0	0	0
365	k__Fungi;p__Ascomycota;c__Sordariomycetes;o__Microascales;f__Halosphaeriaceae;g__Lignincola	4.44e-05	0	0	2.75e-05	0	0	0	0	0	0	0	6.02e-05	5.34e-05	0	0	0	1.31e-05	0	2.54e-05	2.99e-05	0.000186233	0
366	k__Fungi;p__Ascomycota;c__Sordariomycetes;o__Microascales;f__Halosphaeriaceae;g__Sigmoidea	0	0	0	0	0	0	0	2.81e-05	0	0	0	0	0	0	0	0	0	0	0	0	0	0
367	k__Fungi;p__Ascomycota;c__Sordariomycetes;o__Microascales;f__Microascaceae;g__Pseudallescheria	2.96e-05	0.000136794	0	0.000275175	0.00039137	0.000243348	0	5.62e-05	0	2.14e-05	0	0.000156551	0	0.000235894	0.000219309	0.00045738	0.000131002	9.96e-06	3.81e-05	0	0.000144848	0.000110613
368	k__Fungi;p__Ascomycota;c__Sordariomycetes;o__Microascales;f__Microascaceae;g__Scedosporium	5.92e-05	0.00070351	0	0.000605385	0.000410939	0.000196996	0	2.81e-05	0	6.42e-05	4.74e-05	0.00030106	1.78e-05	0.000179729	0.000146206	0.000423913	6.55e-05	0	6.35e-05	0	0.000506968	0.000110613
369	k__Fungi;p__Ascomycota;c__Sordariomycetes;o__Microascales;f__Microascaceae;g__Scopulariopsis	0	0	0	0	0	3.48e-05	0	0	2.52e-05	0	0	0	0	0	0	0	0	0	0	0	0	0
370	k__Fungi;p__Ascomycota;c__Sordariomycetes;o__Ophiostomatales;f__Ophiostomataceae;g__Grosmannia	0	0	0	0	0.000127195	0	0	0	0	0	0	0	0	0	0	0	0	0	0	0	0	0
371	k__Fungi;p__Ascomycota;c__Sordariomycetes;o__Ophiostomatales;f__Ophiostomataceae;g__Leptographium	0	0	0	0	0	0	0.000566063	0	0	1.07e-05	0	0	0	0	3.66e-05	2.23e-05	0	0	0	0	0	0
372	k__Fungi;p__Ascomycota;c__Sordariomycetes;o__Ophiostomatales;f__Ophiostomataceae;g__Ophiostoma	0	3.91e-05	0	0	4.89e-05	0	0	0	0	0	0	0	0	3.37e-05	0.000377699	0	0	0	0	0	1.03e-05	0
373	k__Fungi;p__Ascomycota;c__Sordariomycetes;o__Ophiostomatales;f__Ophiostomataceae;g__Sporothrix	0	0	3.04e-05	0.00022014	4.89e-05	0	0	0	1.26e-05	0	0	0	0	5.62e-05	0.000280228	0	0	1.99e-05	0	1.49e-05	0	0
374	k__Fungi;p__Ascomycota;c__Sordariomycetes;o__Phyllachorales;f__Phyllachoraceae;g__Colletotrichum	0.000192402	0.00209099	0.000212469	0.000165105	0.000215254	0.000695281	0.000166489	0.000224947	1.26e-05	5.35e-05	0.000388475	0.00030106	0	0.000179729	0.00015839	6.69e-05	0	0	3.81e-05	0.000538076	0.000103463	0.000181003
375	k__Fungi;p__Ascomycota;c__Sordariomycetes;o__Phyllachorales;f__Phyllachoraceae;g__unidentified	0	0	0	0	0	0	0	0	0	1.07e-05	0	0	0	2.25e-05	0	0	1.31e-05	0	0	0	0	0
376	k__Fungi;p__Ascomycota;c__Sordariomycetes;o__Phyllachorales;f__unidentified;g__unidentified	0	0	0	0	0	0	0	0	0	0	0.00036005	0	0	0	0	0	0	0	0	0	0	0
377	k__Fungi;p__Ascomycota;c__Sordariomycetes;o__Sordariales;f__Cephalothecaceae;g__Cephalotheca	0	0	0	0	0	0	0	0	0	0	0	0	0	0	0	0	0	0	0	0	0.000310389	0
378	k__Fungi;p__Ascomycota;c__Sordariomycetes;o__Sordariales;f__Cephalothecaceae;g__Phialemonium	0.000103601	0.00050809	0	0.000371486	0.000293528	0.00290859	0.000288581	0	0.000226712	0.00133766	0.00020845	0.00160164	0.000320279	0.000213428	3.66e-05	1.12e-05	0.000183402	0.000149331	0.00358159	5.98e-05	4.14e-05	0.00185025
379	k__Fungi;p__Ascomycota;c__Sordariomycetes;o__Sordariales;f__Chaetomiaceae;g__Chaetomium	0.000148001	0.000742594	0.00178069	0.000481556	0.000283743	0.00327941	0.000477269	0.00084355	3.78e-05	0.000107013	0.000379	0.000204721	7.12e-05	0.000179729	0.000645743	4.46e-05	1.31e-05	1.99e-05	0.000266714	0.00491742	0.00201753	0.00637532
380	k__Fungi;p__Ascomycota;c__Sordariomycetes;o__Sordariales;f__Chaetomiaceae;g__Corynascus	0	1.95e-05	0	0	0.000156548	0	0	0	3.78e-05	0	0	0.000385356	0	0	0	0	0	0	0	0	0	0
381	k__Fungi;p__Ascomycota;c__Sordariomycetes;o__Sordariales;f__Chaetomiaceae;g__Humicola	0	5.86e-05	0	0	0	0.000243348	0	1.41e-05	0	0	0	0	0	5.62e-05	1.22e-05	0	0.000222703	0	0	0	1.03e-05	6.03e-05
382	k__Fungi;p__Ascomycota;c__Sordariomycetes;o__Sordariales;f__Chaetomiaceae;g__Thielavia	0	3.91e-05	3.04e-05	0	0	0	0	0	0	0	0	0	0	0	0	0	0	0	0	0	0	0
383	k__Fungi;p__Ascomycota;c__Sordariomycetes;o__Sordariales;f__Incertae_sedis;g__Diplogelasinospora	0	0	0	0	0	0	0	0	0	0	0	0	0	0	0	0	0	0	0	8.97e-05	0	0
384	k__Fungi;p__Ascomycota;c__Sordariomycetes;o__Sordariales;f__Incertae_sedis;g__Pleurothecium	7.4e-05	0	0	1.38e-05	3.91e-05	2.32e-05	0	0	0	0	0	0	8.9e-05	0	0	0	0	0	0	1.49e-05	5.17e-05	0
385	k__Fungi;p__Ascomycota;c__Sordariomycetes;o__Sordariales;f__Lasiosphaeriaceae;g__Cercophora	0	0.000195419	0.00041482	0	4.89e-05	0.000637341	0	0.000154651	0	3.21e-05	0	0	0	1.12e-05	6.09e-05	2.23e-05	0	0	1.27e-05	0	5.17e-05	0.000110613
386	k__Fungi;p__Ascomycota;c__Sordariomycetes;o__Sordariales;f__Lasiosphaeriaceae;g__Lasiosphaeria	0	0	0	0	0	0.000498285	0	0	0	0	0	0	0	0	0	0	0	0	0	0	0	0
387	k__Fungi;p__Ascomycota;c__Sordariomycetes;o__Sordariales;f__Lasiosphaeriaceae;g__Podospora	0.00122841	0.000293129	0	0	0.000166332	0.000498285	0	0	0	0	0	0.000927264	0.00201064	0	0.000134022	0.000167334	0	0	0	0	6.21e-05	0.000201114
388	k__Fungi;p__Ascomycota;c__Sordariomycetes;o__Sordariales;f__Lasiosphaeriaceae;g__Zopfiella	0	0	0	0	0	5.79e-05	0	0	0	0	0	0	0	0	0	4.46e-05	0	0	0	2.99e-05	0	0
389	k__Fungi;p__Ascomycota;c__Sordariomycetes;o__Sordariales;f__Lasiosphaeriaceae;g__unidentified	0.000118401	0.000566716	0.000930816	4.13e-05	0	0	0	0	0	0.000149818	0	8.43e-05	0.000124553	0	0	0	5.24e-05	0	0	4.48e-05	0.000165541	0
390	k__Fungi;p__Ascomycota;c__Sordariomycetes;o__Sordariales;f__Sordariaceae;g__Coronatomyces	0	0	0	0	0.000547918	0	0	0	0	0	0	0	0	0	0	0	0	0	0	0	0	0
391	k__Fungi;p__Ascomycota;c__Sordariomycetes;o__Sordariales;f__unidentified;g__unidentified	0	0.000938013	0.00238775	0.0109382	0.00338535	0.00148327	0.000377375	0.00341638	0.000340068	0.00440892	0.0020845	0.00192678	0.000391452	0.00567269	0.00812661	0.00017849	0.000170302	0.000886031	0.00137167	0.0230177	0.0050283	0.000221226
392	k__Fungi;p__Ascomycota;c__Sordariomycetes;o__Trichosphaeriales;f__Incertae_sedis;g__Khuskia	0.000148001	0.000566716	0.000192234	1.38e-05	0	0	0	0	0	0	0.000568499	0.000602119	0	0	0	0	0	0	0.000368319	0	0	0
393	k__Fungi;p__Ascomycota;c__Sordariomycetes;o__Trichosphaeriales;f__Incertae_sedis;g__Nigrospora	0	0	0	0	0	0	0	0	0	0	0	0	0	0	0	0	0	0	0	0	0.000165541	0
394	k__Fungi;p__Ascomycota;c__Sordariomycetes;o__Xylariales;f__Amphisphaeriaceae;g__Pestalotiopsis	2.96e-05	0.000117252	0	0.00088056	8.81e-05	0	0.000122092	0.000520189	7.56e-05	0.00248269	0.000198975	0.000385356	3.56e-05	0.000651517	0.000694478	0.000847826	0.000393005	0	0	0.000104626	0.000103463	7.04e-05
395	k__Fungi;p__Ascomycota;c__Sordariomycetes;o__Xylariales;f__Amphisphaeriaceae;g__Seiridium	5.92e-05	0	0	0	0	0	0	0	0	0	0	0	0	0	0	0	0	0	0	0	0	0
396	k__Fungi;p__Ascomycota;c__Sordariomycetes;o__Xylariales;f__Cainiaceae;g__Atrotorquata	0	0	0	2.75e-05	0	0	0	0	0	0	0	0	0	0	0	0	0	0	0	0	0	0
397	k__Fungi;p__Ascomycota;c__Sordariomycetes;o__Xylariales;f__Diatrypaceae;g__Eutypa	0	0	0.000111293	0	0	0.000162232	2.22e-05	0	0	0	4.74e-05	0	0	2.25e-05	0	0	0	0	0	0	0	3.02e-05
398	k__Fungi;p__Ascomycota;c__Sordariomycetes;o__Xylariales;f__Diatrypaceae;g__Libertella	0	0	0	0	0	0	0	0	0	0	0	0	0	0	0	0	0	0	0	4.48e-05	0	0
399	k__Fungi;p__Ascomycota;c__Sordariomycetes;o__Xylariales;f__Hyponectriaceae;g__Microdochium	4.44e-05	0	0	0	0	0	0	0	0	6.42e-05	0	0	0	0	0	0	0.000222703	5.97e-05	0	0	0	0
400	k__Fungi;p__Ascomycota;c__Sordariomycetes;o__Xylariales;f__Incertae_sedis;g__Dinemasporium	0	0	0	0	0	0	0	0	0	0	0	0	0	0	0	0	0	0	0	0.000134519	0	0
401	k__Fungi;p__Ascomycota;c__Sordariomycetes;o__Xylariales;f__Incertae_sedis;g__Polyancora	0	0	0	4.13e-05	0	0	0	0	0	0	0	0	0	0	0	0	0	0	0	0	0	0
402	k__Fungi;p__Ascomycota;c__Sordariomycetes;o__Xylariales;f__Xylariaceae;g__Amphirosellinia	0	0	0	0	0	0	0	0	0	0	0.000748524	0	0	0	0	0	0	0	0	0	0	0
403	k__Fungi;p__Ascomycota;c__Sordariomycetes;o__Xylariales;f__Xylariaceae;g__Annulohypoxylon	0	0	9.11e-05	0	0	0	0	0	0	0	0	0	0	0	0	0	0	0	0	0	0.00019658	0
404	k__Fungi;p__Ascomycota;c__Sordariomycetes;o__Xylariales;f__Xylariaceae;g__Anthostomella	0	0	6.07e-05	0.000811766	0	0.00017382	0.00117652	0	7.56e-05	0	0	0	0	0.000123564	8.53e-05	0	0	5.97e-05	0	0.000164412	5.17e-05	8.04e-05
405	k__Fungi;p__Ascomycota;c__Sordariomycetes;o__Xylariales;f__Xylariaceae;g__Biscogniauxia	0	0	0	0	0.000127195	0.000776398	0	0	0	7.49e-05	0	0	0	0	0.000109654	0	0.000196502	0	2.54e-05	0	0	0
406	k__Fungi;p__Ascomycota;c__Sordariomycetes;o__Xylariales;f__Xylariaceae;g__Daldinia	0.000266402	3.91e-05	8.09e-05	0	0	0	0	0	0	0	0.0001137	0	0	5.62e-05	1.22e-05	0	0	0.00012942	0	0.000851954	0.000134502	0.00187036
407	k__Fungi;p__Ascomycota;c__Sordariomycetes;o__Xylariales;f__Xylariaceae;g__Hypoxylon	0.000162801	1.95e-05	0.000252939	0	0	0	0	0.000239006	6.3e-05	0	9.47e-06	2.41e-05	1.78e-05	0	8.53e-05	0	1.31e-05	0.000179197	1.27e-05	0.000358718	0.000144848	0
408	k__Fungi;p__Ascomycota;c__Sordariomycetes;o__Xylariales;f__Xylariaceae;g__Kretzschmaria	0	0	0	2.75e-05	0	0	0	0	0	0	0	0	0	0	0	0	0	0	3.81e-05	0	2.07e-05	0
409	k__Fungi;p__Ascomycota;c__Sordariomycetes;o__Xylariales;f__Xylariaceae;g__Muscodor	0	0	0	1.38e-05	0	0	0	0	0	0	0	0	0	0	0	0	0	0	5.08e-05	0	0	0
410	k__Fungi;p__Ascomycota;c__Sordariomycetes;o__Xylariales;f__Xylariaceae;g__Nemania	0	0	0	0	0	0	0	0	0	0	0	0	0	0	0	0	2.62e-05	0	0	0	0	0
411	k__Fungi;p__Ascomycota;c__Sordariomycetes;o__Xylariales;f__Xylariaceae;g__Nodulisporium	2.96e-05	9.77e-05	0	2.75e-05	0	0.000139056	0	0	0	0	0	0	0	0	0	0	0	0	0	0	0	0.00138769
412	k__Fungi;p__Ascomycota;c__Sordariomycetes;o__Xylariales;f__Xylariaceae;g__Stilbohypoxylon	0	0	0	0	0	0	0	7.03e-05	0	0	0	0	0	0	6.09e-05	0	0	0	0	0	0	0
413	k__Fungi;p__Ascomycota;c__Sordariomycetes;o__Xylariales;f__Xylariaceae;g__Stromatoneurospora	2.96e-05	0.00254045	0.00141646	0.000178864	0	0	0	0	0	1.07e-05	8.53e-05	0	0.000391452	0.000112331	0.00031678	0.000133867	0.00131002	0	0.000114306	0	0.000269004	0
414	k__Fungi;p__Ascomycota;c__Sordariomycetes;o__Xylariales;f__Xylariaceae;g__Whalleya	0	0	0	0	0	0	0	0	0	1.07e-05	0	0	0	4.49e-05	0	0	0	0	0	0	0	0
415	k__Fungi;p__Ascomycota;c__Sordariomycetes;o__Xylariales;f__Xylariaceae;g__Xylaria	0.000310803	0.000234503	0.00133552	0.000591626	0.000166332	0.000370817	0.00247514	0.00105444	6.3e-05	7.49e-05	0.000824324	0.00137283	0.0026512	0.000539187	0.000584824	0.000847826	0.00182092	0.000667012	0.000317517	0.000866901	0.000796664	0.000643565
416	k__Fungi;p__Ascomycota;c__Sordariomycetes;o__Xylariales;f__Xylariaceae;g__unidentified	0.000103601	0.00138748	4.05e-05	0	0	0	0.00015539	0.000478011	0	3.21e-05	0.000530599	0.000337187	0	0	6.09e-05	0	7.86e-05	4.98e-05	0.000393721	0.000672595	0.000144848	0
417	k__Fungi;p__Ascomycota;c__Sordariomycetes;o__Xylariales;f__unidentified;g__unidentified	0.00288602	0.000234503	0	0.00033021	8.81e-05	0.00140215	6.66e-05	0.000210887	0	0.000631374	0.0002274	0	0	0.000876178	0.000682294	0.000156179	0.000458505	0	0.000355619	0.000657649	0.000165541	0.00128713
418	k__Fungi;p__Ascomycota;c__Sordariomycetes;o__unidentified;f__unidentified;g__unidentified	0.0698862	0.00771906	0.00156822	0.00443032	0.00137958	0.00764809	9.99e-05	0.00288213	0.000289687	0.000406648	0.00216977	0.00382948	0.00209961	0.00289813	0.00317998	0.00055778	0.000314404	0.000248885	0.000292115	0.0026007	0.00176922	0.000543008
419	k__Fungi;p__Ascomycota;c__unidentified;o__unidentified;f__unidentified;g__unidentified	0.0461764	0.0722661	0.043374	0.0402031	0.0115356	0.00931677	0.0159053	0.0218901	0.00537811	0.0332381	0.0256204	0.115005	0.138022	0.0291161	0.031678	0.0187972	0.092605	0.0132705	0.0188478	0.0514909	0.066506	0.020222
420	k__Fungi;p__Basidiomycota;c__Agaricomycetes;o__Agaricales;f__Agaricaceae;g__Agaricus	8.88e-05	0.000234503	3.04e-05	0.00011007	0	0	0	0	0	1.07e-05	0	0	0.000142346	0.000101097	0.000353331	0	0	0	0	0.000104626	0.00019658	0
421	k__Fungi;p__Basidiomycota;c__Agaricomycetes;o__Agaricales;f__Agaricaceae;g__Battarrea	0	0.000429923	0	0	0	0	0	0	0	0	0	0	5.34e-05	0	0	0	0	0	0	0	0.00222445	0
422	k__Fungi;p__Basidiomycota;c__Agaricomycetes;o__Agaricales;f__Agaricaceae;g__Chamaemyces	0	0	0	0	1.96e-05	0	0	0	0	0	0	0	0	0	0	4.46e-05	0	0	0	0	0	3.02e-05
423	k__Fungi;p__Basidiomycota;c__Agaricomycetes;o__Agaricales;f__Agaricaceae;g__Lepiota	5.92e-05	0.000195419	0.000607054	0	9.78e-06	0	0.0045063	0.000365538	0	0.000139116	9.47e-05	1.2e-05	5.34e-05	4.49e-05	2.44e-05	0.000156179	0.000641907	0	0.000139707	8.97e-05	2.07e-05	0.000231281
424	k__Fungi;p__Basidiomycota;c__Agaricomycetes;o__Agaricales;f__Agaricaceae;g__Leucoagaricus	0	0.000214961	0.000263057	0	3.91e-05	2.32e-05	0	0	0	0	1.89e-05	0.000349229	0	0.000741381	0.000682294	0	0	0	0.000139707	0	0.00165541	5.03e-05
425	k__Fungi;p__Basidiomycota;c__Agaricomycetes;o__Agaricales;f__Agaricaceae;g__Leucocoprinus	0.000666006	9.77e-05	0	0	0	0	0	0	0	0	0	0	0	0	0	0	0	0	0	0	0	0
426	k__Fungi;p__Basidiomycota;c__Agaricomycetes;o__Agaricales;f__Agaricaceae;g__Morganella	0	1.95e-05	0.00041482	0	0	0.000127468	0	0	2.52e-05	0	0.000104225	0	0	7.86e-05	0	0	2.62e-05	0	0	0	0	0
427	k__Fungi;p__Basidiomycota;c__Agaricomycetes;o__Agaricales;f__Agaricaceae;g__unidentified	0.00195362	0.000879387	0.000151763	0.000123829	0.00575314	0.000451933	0.000743651	7.03e-05	0	1.07e-05	0.000180025	0	0.000160139	0.00205565	0.00124275	0.000211957	3.93e-05	2.99e-05	0.0018289	0.000224198	0.000382813	0.00507813
428	k__Fungi;p__Basidiomycota;c__Agaricomycetes;o__Agaricales;f__Amanitaceae;g__Amanita	0.00245682	0.00140702	8.09e-05	0.00976872	0.00122303	0.000312877	3.33e-05	0.000717017	0	0.000139116	0	0	0.000480418	0.000112331	0.00031678	0.00139445	0.000406105	9.96e-05	0.00124467	0.000224198	0.00160367	0.000301671
429	k__Fungi;p__Basidiomycota;c__Agaricomycetes;o__Agaricales;f__Amanitaceae;g__Limacella	0.000325603	0	0	0	0	0	0	0	0	0	0	0	0	0.000314525	0.000207125	0	0	0	0	0	0	0
430	k__Fungi;p__Basidiomycota;c__Agaricomycetes;o__Agaricales;f__Bolbitiaceae;g__Alnicola	0	0	0	0	0	0	0	0	0	0	0	0	0	0	0	0	0	0	0	0	0	6.03e-05
431	k__Fungi;p__Basidiomycota;c__Agaricomycetes;o__Agaricales;f__Bolbitiaceae;g__Anamika	0	0.000156335	3.04e-05	0.000247658	0	0	0	0	0	0	0	0	0	0	0	0	2.62e-05	0	0	0	0	0
432	k__Fungi;p__Basidiomycota;c__Agaricomycetes;o__Agaricales;f__Bolbitiaceae;g__Conocybe	0	0.00050809	0	5.5e-05	0.000450076	0	0	2.81e-05	0.000302282	0	0	0	0.00444832	3.37e-05	6.09e-05	0.000245423	2.62e-05	0	0.000266714	0	9.31e-05	0
433	k__Fungi;p__Basidiomycota;c__Agaricomycetes;o__Agaricales;f__Bolbitiaceae;g__Gastrocybe	0	0	0	0	0	1.16e-05	0	0.000449893	0	0	0	0	0	0	0	0	0.00103491	0	0	0	0	0
434	k__Fungi;p__Basidiomycota;c__Agaricomycetes;o__Agaricales;f__Bolbitiaceae;g__Hebeloma	0.000162801	0	0	0	0	0	0	0	0	0	0	0	0	0	0	0	0	0	0	0	0	0
435	k__Fungi;p__Basidiomycota;c__Agaricomycetes;o__Agaricales;f__Bolbitiaceae;g__unidentified	0	0.000449465	0	0	2.94e-05	0	0	0	0	0	9.47e-05	0	0.000516005	2.25e-05	0	0.00017849	0	1.99e-05	5.08e-05	0	1.03e-05	0
436	k__Fungi;p__Basidiomycota;c__Agaricomycetes;o__Agaricales;f__Clavariaceae;g__Clavulinopsis	0.000103601	0	0	0.00319203	0	5.79e-05	0	0	2.52e-05	0.00293214	0	0	0	0	0	0	0.00406105	5.97e-05	0	0.00494731	0.017061	0
437	k__Fungi;p__Basidiomycota;c__Agaricomycetes;o__Agaricales;f__Clavariaceae;g__Macrotyphula	4.44e-05	0	0	0	0	0	0	0	0	0	0	0	0	0	0	0	0	0	0	0	0	0
438	k__Fungi;p__Basidiomycota;c__Agaricomycetes;o__Agaricales;f__Clavariaceae;g__unidentified	0.000281202	0	0	0	2.94e-05	0	0	0	0	0.00247199	0	0	0	0.000303292	0.000706662	0	0	0	0	0.00206263	0	0
439	k__Fungi;p__Basidiomycota;c__Agaricomycetes;o__Agaricales;f__Coprinaceae;g__Coprinus	0	0	0	0	0	0	0	0	0	0.000107013	0	0	0	5.62e-05	0.000170574	0.000234268	0	3.98e-05	0	0	0	0
440	k__Fungi;p__Basidiomycota;c__Agaricomycetes;o__Agaricales;f__Cortinariaceae;g__Cortinarius	0.000296002	0.000918471	3.04e-05	0	0.000753388	0.000220172	0.000510567	8.44e-05	0	0.00123064	9.47e-06	8.43e-05	0.000195726	1.12e-05	6.09e-05	0.000122712	0.000209602	0	5.08e-05	0.0257529	0.000320735	0.000241337
441	k__Fungi;p__Basidiomycota;c__Agaricomycetes;o__Agaricales;f__Cortinariaceae;g__Crepidotus	0	0	0	0	0	0	0	0	0	0	0	0	0	2.25e-05	0.000146206	0.000792048	0	0.00012942	0	0	1.03e-05	0.000543008
442	k__Fungi;p__Basidiomycota;c__Agaricomycetes;o__Agaricales;f__Cortinariaceae;g__Flammulaster	0	0	0	0	0	0	3.33e-05	0	0	0	0	0	0	0	0	0	0	0	0	0	0	0
443	k__Fungi;p__Basidiomycota;c__Agaricomycetes;o__Agaricales;f__Cortinariaceae;g__Galerina	0	0	0	0	0	0	0	0	0	0	0	0	0	0	0	0	0	0	0	0.0023765	0	0
444	k__Fungi;p__Basidiomycota;c__Agaricomycetes;o__Agaricales;f__Cortinariaceae;g__Gymnopilus	0	1.95e-05	0	5.5e-05	0.00163397	0	0.000221985	0	0	0.000246129	0.00013265	0	0	0.000707682	0.00261952	0.000111556	0	8.96e-05	0.000101605	0	7.24e-05	0
445	k__Fungi;p__Basidiomycota;c__Agaricomycetes;o__Agaricales;f__Cortinariaceae;g__Hemistropharia	0	0	0	0.000123829	0	0	0	0	0	0	0	0	0	0	0	0	0	0	0	0	0.000506968	0
446	k__Fungi;p__Basidiomycota;c__Agaricomycetes;o__Agaricales;f__Cortinariaceae;g__Inocybe	0.00307843	0.00119206	0.0259313	4.13e-05	0.0186781	0.00142533	0.00315219	0.000857609	2.52e-05	0.000524361	5.68e-05	0.00120424	0.0010498	0.000460555	0.00015839	3.35e-05	0	6.97e-05	0.000177809	0.00339287	0.0525488	0.000231281
447	k__Fungi;p__Basidiomycota;c__Agaricomycetes;o__Agaricales;f__Cortinariaceae;g__Phaeocollybia	1.48e-05	0.00211053	0	0.000151346	0	2.32e-05	0.000210886	0.000239006	0	0	5.68e-05	0.00309489	0.00010676	7.86e-05	0.00031678	0.0001004	0.000157202	0	0.000368319	0	0	0.00151841
448	k__Fungi;p__Basidiomycota;c__Agaricomycetes;o__Agaricales;f__Cortinariaceae;g__unidentified	2.96e-05	1.95e-05	3.04e-05	0	0.000381586	0.000428757	0.00412893	4.22e-05	0.000239307	3.21e-05	0	0	7.12e-05	0.000168496	0.000328963	0	0.000393005	0	5.08e-05	0.00113594	3.1e-05	2.01e-05
449	k__Fungi;p__Basidiomycota;c__Agaricomycetes;o__Agaricales;f__Cyphellaceae;g__Campanophyllum	0	0	0	0	0	0.000104292	0	0	0	0	0	0	0	0	0	0	0	0	0	0	0	0
450	k__Fungi;p__Basidiomycota;c__Agaricomycetes;o__Agaricales;f__Entolomataceae;g__Calliderma	0	0	0	0	0	0	0	0	0	0	0	0	0	2.25e-05	0	0	0	0	0	0	0	0
451	k__Fungi;p__Basidiomycota;c__Agaricomycetes;o__Agaricales;f__Entolomataceae;g__Clitopilus	0.000976808	0.00609708	4.05e-05	0.000591626	0.000587055	0	0	0.000295242	0	0	3.79e-05	0	0	2.25e-05	0	0	3.93e-05	0.00112496	1.27e-05	0.000119573	0	1.01e-05
452	k__Fungi;p__Basidiomycota;c__Agaricomycetes;o__Agaricales;f__Entolomataceae;g__Entoloma	0.000207202	0	0.000121411	0.00011007	0.00039137	0	4.44e-05	0.000126532	8.82e-05	3.21e-05	0	0	7.12e-05	0.00156139	0.00277791	0	0.00159822	9.96e-05	0.000165109	0	2.07e-05	0
453	k__Fungi;p__Basidiomycota;c__Agaricomycetes;o__Agaricales;f__Entolomataceae;g__Nolanea	0	0	0	0	3.91e-05	2.32e-05	0	0.000253065	3.78e-05	0	0	3.61e-05	5.34e-05	0	0	0	0	0	0	0.013437	0	0
454	k__Fungi;p__Basidiomycota;c__Agaricomycetes;o__Agaricales;f__Entolomataceae;g__unidentified	0.000118401	0	0	0.00108694	0	0	0	0.000126532	0	0.000631374	0	0	0	0.00025836	0	3.35e-05	0.00400865	0	0	0	0	0
455	k__Fungi;p__Basidiomycota;c__Agaricomycetes;o__Agaricales;f__Hygrophoraceae;g__Camarophyllopsis	0	0.00107481	0	0	0	0	0	0	0	0	0	0	7.12e-05	0	0	0	0	0	0	0	0	0
456	k__Fungi;p__Basidiomycota;c__Agaricomycetes;o__Agaricales;f__Hygrophoraceae;g__Camarophyllus	0	0	0	0	0	0	0	0	0	0.000781191	0	2.41e-05	0	0	0	0	0	0	7.62e-05	0	0	0
457	k__Fungi;p__Basidiomycota;c__Agaricomycetes;o__Agaricales;f__Hygrophoraceae;g__Hygrocybe	0.160315	0.000683968	0.000485643	0.000123829	1.96e-05	2.32e-05	1.11e-05	0.000239006	2.52e-05	0.000470855	0.00020845	8.43e-05	0.000943044	0.00380801	0.00266826	0	0	0	0	2.99e-05	0.000703548	0
458	k__Fungi;p__Basidiomycota;c__Agaricomycetes;o__Agaricales;f__Hygrophoraceae;g__Hygrophorus	0	0	0	0.000921837	3.91e-05	0.00327941	0	0	0	0.000502959	0.00115595	0	0.00274017	0.000179729	4.87e-05	5.58e-05	0	1.99e-05	0	1.49e-05	0	0
459	k__Fungi;p__Basidiomycota;c__Agaricomycetes;o__Agaricales;f__Hygrophoraceae;g__Lichenomphalia	0	0	0	0	0	0	0	0	0	0	0	0.000264933	0	0	0	0	0	0	0	0	0	0
460	k__Fungi;p__Basidiomycota;c__Agaricomycetes;o__Agaricales;f__Hygrophoraceae;g__unidentified	0.00153921	0.00398656	0.00167952	0.00111446	8.81e-05	2.32e-05	0	0.00756383	0.00222933	0.00120924	0.00218872	0.00803227	0.0191278	0.00205565	0.00275355	0.000446224	0.00455885	1.99e-05	0.00119386	0	0.0178991	0
461	k__Fungi;p__Basidiomycota;c__Agaricomycetes;o__Agaricales;f__Lycoperdaceae;g__Bovista	0	0	0	0	0	0	0	0	7.56e-05	0	0	0	0	0	0	0	0	0	0	0	0	0
462	k__Fungi;p__Basidiomycota;c__Agaricomycetes;o__Agaricales;f__Lycoperdaceae;g__Langermannia	0	0	0	5.5e-05	0	0	0	0	0	0	0	0	0	0	0	0	0	0	0	0	0	0
463	k__Fungi;p__Basidiomycota;c__Agaricomycetes;o__Agaricales;f__Lycoperdaceae;g__Lycoperdon	0	0	0	0	0	0	0	0	0	0	0	0	0	8.99e-05	0	0	0	0	0	0	0	0
464	k__Fungi;p__Basidiomycota;c__Agaricomycetes;o__Agaricales;f__Lycoperdaceae;g__unidentified	0	0	0	0.00359103	0	0	0	0	0.000327472	0	0	0	0	0	0	0	0	0	6.35e-05	0	0	0
465	k__Fungi;p__Basidiomycota;c__Agaricomycetes;o__Agaricales;f__Lyophyllaceae;g__Calocybe	0	0	0	0	0	0	0	0	0	0	0	0	0	0	0	0	0	3.98e-05	0	0	0	0
466	k__Fungi;p__Basidiomycota;c__Agaricomycetes;o__Agaricales;f__Lyophyllaceae;g__Lyophyllum	0.000518004	0.000390839	4.05e-05	0.000137588	0.000283743	8.11e-05	4.44e-05	0.000154651	0	4.28e-05	1.89e-05	0.000289017	0.000818491	0.000101097	0.00031678	0.000133867	0.000117901	8.96e-05	0.000165109	0.000493237	0.000144848	6.03e-05
467	k__Fungi;p__Basidiomycota;c__Agaricomycetes;o__Agaricales;f__Lyophyllaceae;g__Ossicaulis	0	0	0	0	0	0	0	0	0	0	0	0	0	0	0	0	0	0	0	0	0	3.02e-05
468	k__Fungi;p__Basidiomycota;c__Agaricomycetes;o__Agaricales;f__Lyophyllaceae;g__Termitomyces	0.00276762	5.86e-05	0	4.13e-05	0	0.00093863	0	0.00084355	0	0.000128415	0.00198975	0.00134875	0.000338072	0.000123564	0.000121838	0.000211957	0	0	0.00175269	0.000672595	3.1e-05	0
469	k__Fungi;p__Basidiomycota;c__Agaricomycetes;o__Agaricales;f__Marasmiaceae;g__Armillaria	0.000148001	0	0.000121411	0	0	0	0	0	0	2.14e-05	0	0	0	0	0	0	0	0	0	0.000164412	0.00581462	0.000553064
470	k__Fungi;p__Basidiomycota;c__Agaricomycetes;o__Agaricales;f__Marasmiaceae;g__Campanella	0	0.000566716	2.02e-05	0.000233899	0	0	0.00015539	0.000717017	0	5.35e-05	0	0	0	0.00246004	0.00722501	4.46e-05	1.31e-05	0	6.35e-05	0.000149466	6.21e-05	0
471	k__Fungi;p__Basidiomycota;c__Agaricomycetes;o__Agaricales;f__Marasmiaceae;g__Chaetocalathus	0	0	0	0	0	0.000753221	0	0	0	1.07e-05	0	0	0	0	0	0	0	0	0	8.97e-05	0	0
472	k__Fungi;p__Basidiomycota;c__Agaricomycetes;o__Agaricales;f__Marasmiaceae;g__Crinipellis	0.00193882	0	0.000232704	0	0	0	0	0.00188393	0	0.000128415	0	0	0.0010676	0.0014603	0.00152298	0	0	0	0	0	0	0
473	k__Fungi;p__Basidiomycota;c__Agaricomycetes;o__Agaricales;f__Marasmiaceae;g__Dactylosporina	0	0	0	0	0	0	0	9.84e-05	0	0	0	0	0	0	0	0	0	0	0	0	0	0
474	k__Fungi;p__Basidiomycota;c__Agaricomycetes;o__Agaricales;f__Marasmiaceae;g__Flammulina	0	0	0	0	0	0	0	0	3.78e-05	0	0	0	0	0	0	0	0	0	0	0	0	0
475	k__Fungi;p__Basidiomycota;c__Agaricomycetes;o__Agaricales;f__Marasmiaceae;g__Gerronema	0	0	0	0	0	0	0	0	0	0	0	0	0	5.62e-05	2.44e-05	0	0	0	0	0	0	0
476	k__Fungi;p__Basidiomycota;c__Agaricomycetes;o__Agaricales;f__Marasmiaceae;g__Gymnopus	0.00109521	7.82e-05	0	0	0	4.64e-05	0.000321879	0.000702958	0.000201521	0.000181921	0	0	0.000160139	0.000393157	0	0	2.62e-05	0.00101545	0	0.000149466	0.000155194	0
477	k__Fungi;p__Basidiomycota;c__Agaricomycetes;o__Agaricales;f__Marasmiaceae;g__Marasmiellus	7.4e-05	3.91e-05	0.000323762	0	0	0	0.000210886	0.000463952	0	0	0	0.000891137	0.000160139	0	0	0	0	0	0	0	0	0
478	k__Fungi;p__Basidiomycota;c__Agaricomycetes;o__Agaricales;f__Marasmiaceae;g__Marasmius	0.000192402	0.000488548	0.000182116	0.000963113	9.78e-05	8.11e-05	0.00625999	0.000449893	7.56e-05	9.63e-05	6.63e-05	0.00137283	1.78e-05	0.000370691	0.000219309	0.000256579	0.000275103	0.00023893	0.000342918	0.00378148	0	0.00821551
479	k__Fungi;p__Basidiomycota;c__Agaricomycetes;o__Agaricales;f__Marasmiaceae;g__Moniliophthora	0	0	0	0	0	0	0	0	0	0	0	0	0	1.12e-05	1.22e-05	0	0	0	0	0	0	0
480	k__Fungi;p__Basidiomycota;c__Agaricomycetes;o__Agaricales;f__Marasmiaceae;g__Neonothopanus	0	0	0	0	0	0	0	0	0	0	0	0.000325145	0	0	0	0	0	0	1.27e-05	0	0	0
481	k__Fungi;p__Basidiomycota;c__Agaricomycetes;o__Agaricales;f__Marasmiaceae;g__Oudemansiella	0	0	0	0	0	0.000301289	6.66e-05	0.000140592	0	1.07e-05	0	0	0	3.37e-05	0	4.46e-05	0	0	6.35e-05	0	6.21e-05	0
482	k__Fungi;p__Basidiomycota;c__Agaricomycetes;o__Agaricales;f__Marasmiaceae;g__Tetrapyrgos	7.4e-05	0	6.07e-05	0	0	0	0	0	0	0	0	0	0	0	0	0	0	0	0	0	0	0
483	k__Fungi;p__Basidiomycota;c__Agaricomycetes;o__Agaricales;f__Mycenaceae;g__Dictyopanus	0	0	0	0	0	0	0	0	0	0	0	0	0	0	0	0	0.000131002	0	0	0	0	0
484	k__Fungi;p__Basidiomycota;c__Agaricomycetes;o__Agaricales;f__Mycenaceae;g__Mycena	0.000148001	0.00170015	0.00634371	0	0.000195685	0.000347641	0.000843545	7.03e-05	0	0.000620673	0	0.000469653	8.9e-05	2.25e-05	0	0	0	0.000109509	0.00252743	0.00156939	0.000134502	0
485	k__Fungi;p__Basidiomycota;c__Agaricomycetes;o__Agaricales;f__Mycenaceae;g__Panellus	0	0	0	0	0	0	0	0	0	0	0	0	0	4.49e-05	0	0	0	0.000109509	0	0	3.1e-05	0
486	k__Fungi;p__Basidiomycota;c__Agaricomycetes;o__Agaricales;f__Mycenastraceae;g__Mycenastrum	0	0	0	0	0	0	0.000788048	0.000140592	1.26e-05	0	0	0	0	0	0	0	0	0	0	0	0	0
487	k__Fungi;p__Basidiomycota;c__Agaricomycetes;o__Agaricales;f__Nidulariaceae;g__Cyathus	0	0	0	0	0	0	0.000110993	0.00191205	0	0	0	0	0	0	0	0	0	0	0	0	0	0
488	k__Fungi;p__Basidiomycota;c__Agaricomycetes;o__Agaricales;f__Physalacriaceae;g__unidentified	0	0	0	0	0	0.000185408	0	2.81e-05	0	0	0	0	0	0	0	0	0	0	2.54e-05	0	0	0
489	k__Fungi;p__Basidiomycota;c__Agaricomycetes;o__Agaricales;f__Pleurotaceae;g__Hohenbuehelia	0	0	0	0.00136212	0	0	0	0	0	0	0	0	0	0	0	0.000122712	0	0	0	0	0.000113809	0
490	k__Fungi;p__Basidiomycota;c__Agaricomycetes;o__Agaricales;f__Pleurotaceae;g__Pleurotus	0	0	0	0	0	2.32e-05	0	0	0	0	0	0	0	0	0	6.69e-05	0	0	0	0.000269038	0	0.00084468
491	k__Fungi;p__Basidiomycota;c__Agaricomycetes;o__Agaricales;f__Pluteaceae;g__Pluteus	0.000118401	7.82e-05	0	0	0	0.000162232	0.00031078	0.000463952	7.56e-05	0	0	8.43e-05	7.12e-05	0.000909877	0.000560456	4.46e-05	3.93e-05	9.96e-06	0.000203211	0.000553023	5.17e-05	0.000120669
492	k__Fungi;p__Basidiomycota;c__Agaricomycetes;o__Agaricales;f__Pluteaceae;g__Volvopluteus	0	7.82e-05	0	0	0	0	0	0.000421775	0	0	0	0	0	0	0	0	0	0	0	0	0	0
493	k__Fungi;p__Basidiomycota;c__Agaricomycetes;o__Agaricales;f__Psathyrellaceae;g__Coprinellus	0	0	0	0	0.000489213	0	0	0	0	0	0	0	0	0	0	0	0	0	0	0	0	0
494	k__Fungi;p__Basidiomycota;c__Agaricomycetes;o__Agaricales;f__Psathyrellaceae;g__Coprinopsis	0.000192402	0	0	6.88e-05	0	0.000359229	2.22e-05	0	0	0	0	1.2e-05	3.56e-05	3.37e-05	4.87e-05	0	0	2.99e-05	0.000228612	0.000373664	0.000144848	0
495	k__Fungi;p__Basidiomycota;c__Agaricomycetes;o__Agaricales;f__Psathyrellaceae;g__Parasola	0	0	0	0	0	0	0	0	0	0	0	0	0	0	0	0.000223112	0	0	0	0	0	0
496	k__Fungi;p__Basidiomycota;c__Agaricomycetes;o__Agaricales;f__Psathyrellaceae;g__Psathyrella	0	0	0	0	0	0	0	0.000379597	0	0	0	0	0	8.99e-05	3.66e-05	0	0	0	0	0	0	0
497	k__Fungi;p__Basidiomycota;c__Agaricomycetes;o__Agaricales;f__Psathyrellaceae;g__unidentified	0.000162801	0	0	0	0	0	0	0	0	0	0	0	0	0	0	0	0	0	0	0	0	0
498	k__Fungi;p__Basidiomycota;c__Agaricomycetes;o__Agaricales;f__Pterulaceae;g__Pterula	0	0	0	0	7.83e-05	0	0	0	0.000176331	0	0	0	0	0	0	0	0	0	0	0	0	0
499	k__Fungi;p__Basidiomycota;c__Agaricomycetes;o__Agaricales;f__Schizophyllaceae;g__Henningsomyces	0	0	0	0	0	0	0	0	0	0	0	0	0	0	0	0.000312357	0	0	5.08e-05	0	0.00114844	0
500	k__Fungi;p__Basidiomycota;c__Agaricomycetes;o__Agaricales;f__Schizophyllaceae;g__Schizophyllum	0	0	0	5.5e-05	0	0	0	0	0	0	0	0	0	0	0	0	0	0	0	0	0	0
501	k__Fungi;p__Basidiomycota;c__Agaricomycetes;o__Agaricales;f__Schizophyllaceae;g__unidentified	0.000592005	0.000117252	0	0	0	0	0	4.22e-05	0	0	0	0	0.000391452	4.49e-05	0	0	0	0	0.00199401	0	0	0.000221226
502	k__Fungi;p__Basidiomycota;c__Agaricomycetes;o__Agaricales;f__Stephanosporaceae;g__unidentified	0.000592005	0.000390839	0	0	0	0	0	0	0	0	3.79e-05	0.00085501	0.00154802	0.000123564	4.87e-05	7.81e-05	0	0	6.35e-05	0.000792168	0.000186233	0.000341894
503	k__Fungi;p__Basidiomycota;c__Agaricomycetes;o__Agaricales;f__Strophariaceae;g__Hypholoma	0	0.000117252	4.05e-05	0	0	0	0	0.000182769	0	0	3.79e-05	4.82e-05	3.56e-05	1.12e-05	1.22e-05	0	2.62e-05	0	0	0	4.14e-05	0
504	k__Fungi;p__Basidiomycota;c__Agaricomycetes;o__Agaricales;f__Strophariaceae;g__Psilocybe	0	0	0	0	0.000205469	0	2.22e-05	0	0	0	0	0	0	4.49e-05	1.22e-05	0	0	3.98e-05	0.000304816	0	0	0
505	k__Fungi;p__Basidiomycota;c__Agaricomycetes;o__Agaricales;f__Tricholomataceae;g__Arrhenia	0	3.91e-05	0	0	0	0.000347641	0	0	0	0	0	0	0	0	0	0	0	0	0	0	0	0
506	k__Fungi;p__Basidiomycota;c__Agaricomycetes;o__Agaricales;f__Tricholomataceae;g__Arthromyces	0	0	0	0	0	0	0	0.000126532	0	0	0	0	0	6.74e-05	0	0	0	0	0	0	0	0
507	k__Fungi;p__Basidiomycota;c__Agaricomycetes;o__Agaricales;f__Tricholomataceae;g__Clitocybe	0	0	0	0	6.85e-05	0	0	0	0	0	0	0	0	0	0	0	0.000196502	0	0	0	0	0.000110613
508	k__Fungi;p__Basidiomycota;c__Agaricomycetes;o__Agaricales;f__Tricholomataceae;g__Cystoderma	0	0	0	0	0	0	0	0	0	0	0	0	0	6.74e-05	0	0	0	0	0	0	0	0
509	k__Fungi;p__Basidiomycota;c__Agaricomycetes;o__Agaricales;f__Tricholomataceae;g__Delicatula	0	0	0	0	0	1.16e-05	0	0.000140592	0	0.000299635	0	0.00462428	0	0.000629051	0.000365515	1.12e-05	0	0.00157295	0	0	0	0
510	k__Fungi;p__Basidiomycota;c__Agaricomycetes;o__Agaricales;f__Tricholomataceae;g__Lepista	0	0	0	0	0.000508781	0	0	0	0	0	0	0	0	0	0	0	0	0	0	0	0	0
511	k__Fungi;p__Basidiomycota;c__Agaricomycetes;o__Agaricales;f__Tricholomataceae;g__Leucopaxillus	0	0.000371297	1.01e-05	0.000165105	0	0.00011588	0	0.000196828	1.26e-05	0	0	0	0	0.000426856	0.000645743	0	0	0	0	0	4.14e-05	2.01e-05
512	k__Fungi;p__Basidiomycota;c__Agaricomycetes;o__Agaricales;f__Tricholomataceae;g__Melanoleuca	0	0	0	0	0	2.32e-05	0	0	0	0	0	0	0	0	0	0	0	0	0	0	0	0
513	k__Fungi;p__Basidiomycota;c__Agaricomycetes;o__Agaricales;f__Tricholomataceae;g__Phaeolepiota	0	0	0	0	0	0	0	0	0	0	0	0	0	0.00110084	0.000280228	0.00027889	0	0	0	0	0	0
514	k__Fungi;p__Basidiomycota;c__Agaricomycetes;o__Agaricales;f__Tricholomataceae;g__Resupinatus	0	0	0	0	0	0	0	0	0	0	0	0	0	2.25e-05	0	0	0	0	0	0	0	0
515	k__Fungi;p__Basidiomycota;c__Agaricomycetes;o__Agaricales;f__Tricholomataceae;g__Tricholoma	8.88e-05	0.000195419	1.01e-05	2.75e-05	0.000117411	2.32e-05	2.22e-05	0.000913845	7.56e-05	0	3.79e-05	4.82e-05	0.000249106	5.62e-05	4.87e-05	0	0	9.96e-06	0	0.000104626	0.000175887	5.03e-05
516	k__Fungi;p__Basidiomycota;c__Agaricomycetes;o__Agaricales;f__Tricholomataceae;g__unidentified	0	0.000683968	0	9.63e-05	0	0	0	0	0	0	0.00017055	0	0	0.000157263	0.000584824	0	0	0.000149331	0	0	0.000465583	0
517	k__Fungi;p__Basidiomycota;c__Agaricomycetes;o__Agaricales;f__Typhulaceae;g__Typhula	0	1.95e-05	0	0	0.000420723	0.000614165	0	0	0	0	0	0	0	0	1.22e-05	0	0	0	0	0	0.000755279	0.357692
518	k__Fungi;p__Basidiomycota;c__Agaricomycetes;o__Agaricales;f__unidentified;g__unidentified	0.00235322	0.00199328	0.00041482	0.00147219	0.00121325	0.000196996	9.99e-05	0.00186987	0.000176331	0.00112363	0.0186657	0.00168593	0.00145905	0.00599845	0.00511721	0.000256579	0.000510906	1.99e-05	0.000914448	0.00185337	0.00287627	2.01e-05
519	k__Fungi;p__Basidiomycota;c__Agaricomycetes;o__Atheliales;f__Atheliaceae;g__Amphinema	0	0	2.02e-05	0	0	0	0	0	0	0	0	0	0	0	0	0	0	0	0	0	0	0
520	k__Fungi;p__Basidiomycota;c__Agaricomycetes;o__Atheliales;f__Atheliaceae;g__Amyloathelia	0	0	0	4.13e-05	0	0	0	4.22e-05	0	0	0	0	1.78e-05	2.25e-05	0	0	0	0	0	0	0	0
521	k__Fungi;p__Basidiomycota;c__Agaricomycetes;o__Atheliales;f__Atheliaceae;g__Irpicodon	0	0	0	0	0	0	3.33e-05	0	0	0	0	0	0	3.37e-05	0.000207125	0	0	0	0	1.49e-05	0	0
522	k__Fungi;p__Basidiomycota;c__Agaricomycetes;o__Atheliales;f__Atheliaceae;g__Piloderma	0	0	0.000131528	0	0	0	0	0	0	0	0	0	0	0	0	0	0	0	0	0	0	0
523	k__Fungi;p__Basidiomycota;c__Agaricomycetes;o__Atheliales;f__Atheliaceae;g__unidentified	0.000636405	0.146662	0.00292398	4.13e-05	0	0.000834338	0	0.00687493	0	0.000470855	0	7.23e-05	0.00553371	0.00607708	0.0120133	0	0	0	0.000177809	2.99e-05	0.0520315	6.03e-05
524	k__Fungi;p__Basidiomycota;c__Agaricomycetes;o__Atheliales;f__unidentified;g__unidentified	0	0.000273587	0	0.000137588	0	0	1.11e-05	0.00102632	0	4.28e-05	0	0	0	4.49e-05	7.31e-05	0	0	4.98e-05	0.000152408	0	6.21e-05	0
525	k__Fungi;p__Basidiomycota;c__Agaricomycetes;o__Auriculariales;f__Auriculariaceae;g__Auricularia	0.000207202	0	0	4.13e-05	0	0	0	0	0	0	0	0	0	0	0	1.12e-05	0.000144102	2.99e-05	0	0	0	0
526	k__Fungi;p__Basidiomycota;c__Agaricomycetes;o__Auriculariales;f__Incertae_sedis;g__Heteroacanthella	0	0.000214961	7.08e-05	0.00851667	0	0	0	0	0	0.00184062	0	0	0	0	0	4.46e-05	0.0169778	0.00134398	0	0	0	0
527	k__Fungi;p__Basidiomycota;c__Agaricomycetes;o__Auriculariales;f__unidentified;g__unidentified	8.88e-05	0.000156335	0.000212469	0.000233899	4.89e-05	0	0	0.000112473	0	0	0	0	0.000160139	0.00080878	0.000791949	7.81e-05	0	0	0.000406421	0	0	0.000241337
528	k__Fungi;p__Basidiomycota;c__Agaricomycetes;o__Boletales;f__Boletaceae;g__Boletellus	1.48e-05	1.95e-05	0	0	0	0	0	0	0	0	1.89e-05	1.2e-05	0	0	0	0	0	0	0	0	0	0
529	k__Fungi;p__Basidiomycota;c__Agaricomycetes;o__Boletales;f__Boletaceae;g__Boletus	0	0.000449465	0.00119387	0	0	2.32e-05	0	0	0	2.14e-05	0.000407425	0.00184249	0.00145905	0	0	0	0.000117901	0	7.62e-05	0	1.03e-05	8.04e-05
530	k__Fungi;p__Basidiomycota;c__Agaricomycetes;o__Boletales;f__Boletaceae;g__Chalciporus	0	5.86e-05	0.00352091	0.00121077	0	4.64e-05	0	0	0	0.00139116	0	0.00160164	0.0211206	0	0	0	0.000550206	0	0	0	0.000269004	0
531	k__Fungi;p__Basidiomycota;c__Agaricomycetes;o__Boletales;f__Boletaceae;g__Phylloporus	0	0	0	0	0	0	0	0	0	0	0	0	0	0	0	0	0	0	2.54e-05	0	0	0
532	k__Fungi;p__Basidiomycota;c__Agaricomycetes;o__Boletales;f__Boletaceae;g__Pseudoboletus	1.48e-05	0.00414289	2.02e-05	0	0	1.16e-05	0	0.0027556	0	0	0.00036005	0.00211946	0	0	0	0	7.86e-05	0	0	0	0	2.01e-05
533	k__Fungi;p__Basidiomycota;c__Agaricomycetes;o__Boletales;f__Boletaceae;g__Tylopilus	0	0	0.000182116	0	0	0	0	0	0	0	0	0.000120424	0	0.00106714	0.00132804	0	0	0	0	0	0	0
534	k__Fungi;p__Basidiomycota;c__Agaricomycetes;o__Boletales;f__Boletaceae;g__Xerocomus	0	0	8.09e-05	1.38e-05	0.000107627	0	0	2.81e-05	0	4.28e-05	0	0	0	0	6.09e-05	0.0267177	0.000209602	9.96e-05	0.0911019	1.49e-05	0	0
535	k__Fungi;p__Basidiomycota;c__Agaricomycetes;o__Boletales;f__Boletaceae;g__unidentified	0.000769606	1.95e-05	0.000343997	0	0	0	0.000188688	0	2.52e-05	0.00193693	0	0	1.78e-05	0	0	0	0.000235803	4.98e-05	0	0	0	0.000261448
536	k__Fungi;p__Basidiomycota;c__Agaricomycetes;o__Boletales;f__Boletinellaceae;g__Phlebopus	0	0	0	0	0	1.16e-05	0	0	0	0	0	0	0	0	0	0	0	0	0	0	0	3.02e-05
537	k__Fungi;p__Basidiomycota;c__Agaricomycetes;o__Boletales;f__Coniophoraceae;g__Coniophora	0	0	0	5.5e-05	0	0	0	0.000112473	0	0	0	0	0	7.86e-05	7.31e-05	0	0	0	0	0	0	0
538	k__Fungi;p__Basidiomycota;c__Agaricomycetes;o__Boletales;f__Coniophoraceae;g__Leucogyrophana	0	0	0	0	0	0	0	0	0	0	0	0	0	0	0	2.23e-05	0	0	0	0	0	0
539	k__Fungi;p__Basidiomycota;c__Agaricomycetes;o__Boletales;f__Gomphidiaceae;g__Chroogomphus	0	0	0	0	0	0	0	0	0	0	0	0	0	0	0	0	0.000288203	1.99e-05	0.00241313	0	0	0
540	k__Fungi;p__Basidiomycota;c__Agaricomycetes;o__Boletales;f__Gyroporaceae;g__Gyroporus	0	0	0	0	0	0	0	0	0	0	0	0	0	5.62e-05	1.22e-05	0	0	0	0	0	0	0
541	k__Fungi;p__Basidiomycota;c__Agaricomycetes;o__Boletales;f__Hygrophoropsidaceae;g__Tapinella	0	0	0	0	0	0	0.000321879	0	0	0	0	0	0	0	0	0	0	0	0	0	0	0.000160891
542	k__Fungi;p__Basidiomycota;c__Agaricomycetes;o__Boletales;f__Paxillaceae;g__Alpova	0	0	0	0	0	0.000162232	0	0	0	0	0	0	0	0	0	0	0	0	0	0.000119573	0	0.000130724
543	k__Fungi;p__Basidiomycota;c__Agaricomycetes;o__Boletales;f__Rhizopogonaceae;g__Rhizopogon	0	0	0	0	0	0	0	0	0	0	0	0	0	0	0	0	0	0	0	2.99e-05	0	0
544	k__Fungi;p__Basidiomycota;c__Agaricomycetes;o__Boletales;f__Rhizopogonaceae;g__unidentified	0	0	6.07e-05	0	0	0	0	0	0	0	0	0	0	0	0	0	0	0	0	0	0	0
545	k__Fungi;p__Basidiomycota;c__Agaricomycetes;o__Boletales;f__Sclerodermataceae;g__Astraeus	0	7.82e-05	0	0	0	0	0	0.00157463	0	0	0	0	0	0	0	7.81e-05	0	0	0	0	0	0
546	k__Fungi;p__Basidiomycota;c__Agaricomycetes;o__Boletales;f__Sclerodermataceae;g__Scleroderma	0.00501724	0.00658563	0.00100164	0.00295813	0.000616408	0.000776398	0.000566063	0.00289619	7.56e-05	0.0008561	0.000625349	0.00168593	0.00386114	0.00106714	0.00205907	0.0001004	0.000301303	8.96e-05	0.000787442	0.0167402	0.00295904	0.000603343
547	k__Fungi;p__Basidiomycota;c__Agaricomycetes;o__Boletales;f__Serpulaceae;g__Neopaxillus	0	0	0	0	0	0.00023176	0	0	0	0	0	0	0	0	0	0	0	0	0	0	0	0
548	k__Fungi;p__Basidiomycota;c__Agaricomycetes;o__Boletales;f__Suillaceae;g__Suillus	0	5.86e-05	1.01e-05	0	0	0	0	2.81e-05	0	0	0	0	0	0	0	0	0	0	0	0	2.07e-05	4.02e-05
549	k__Fungi;p__Basidiomycota;c__Agaricomycetes;o__Boletales;f__Suillaceae;g__unidentified	0	0	0	0	0	0	0	0	0	0	0	0	0	0	0	0	2.62e-05	0	0	0	0	0
550	k__Fungi;p__Basidiomycota;c__Agaricomycetes;o__Boletales;f__unidentified;g__unidentified	0.000162801	0.0289612	0.000546349	1.38e-05	0.000117411	0.0459349	1.11e-05	0	0	7.49e-05	0	3.61e-05	0.000373659	0.0498298	0.033335	1.12e-05	0	0	5.08e-05	0.000134519	0.033015	0.382137
551	k__Fungi;p__Basidiomycota;c__Agaricomycetes;o__Cantharellales;f__Botryobasidiaceae;g__Botryobasidium	0	0	0	0	0	0	0	0	0	0	0	0	0	0	0	1.12e-05	0	0.000318573	0	0	0	0
552	k__Fungi;p__Basidiomycota;c__Agaricomycetes;o__Cantharellales;f__Cantharellaceae;g__Cantharellus	0	0	0	0	0	0	0	0	0	0	0	0	0	1.12e-05	8.53e-05	1.12e-05	0	0	0	0	2.07e-05	0
553	k__Fungi;p__Basidiomycota;c__Agaricomycetes;o__Cantharellales;f__Cantharellaceae;g__Craterellus	0	0.000527632	0	0	7.83e-05	0	0	0	0	0	0	0	0	0	0	0	0	0	0	0.000194305	0	0
554	k__Fungi;p__Basidiomycota;c__Agaricomycetes;o__Cantharellales;f__Cantharellaceae;g__unidentified	0	3.91e-05	0	0	0	0	0	0	0	0	0	0	0	0	0	0	0	0	0	0	0.000600085	6.03e-05
555	k__Fungi;p__Basidiomycota;c__Agaricomycetes;o__Cantharellales;f__Ceratobasidiaceae;g__Ceratobasidium	0.00232362	0.00111389	0.000202351	0.000399004	5.87e-05	0.000220172	0.000477269	0	3.78e-05	0.00162659	5.68e-05	0.000481696	0.000622765	0.000685216	0.000548272	0.00017849	0.000733608	0.00012942	0.000279415	0.000373664	0.000248311	9.05e-05
556	k__Fungi;p__Basidiomycota;c__Agaricomycetes;o__Cantharellales;f__Ceratobasidiaceae;g__Thanatephorus	1.48e-05	0	0	0	0.000870799	0	7.77e-05	0	0	0	0	0	0	0	0	0	0	0	0	0	0	0
557	k__Fungi;p__Basidiomycota;c__Agaricomycetes;o__Cantharellales;f__Ceratobasidiaceae;g__unidentified	2.96e-05	5.86e-05	7.08e-05	0.000178864	1.96e-05	0	0	0.000295242	0	0	0	0	0	0	0	0	0	0	0	0	7.24e-05	3.02e-05
558	k__Fungi;p__Basidiomycota;c__Agaricomycetes;o__Cantharellales;f__Clavulinaceae;g__Clavulina	0	0	0.000242822	5.5e-05	0	0	0	0	0	0	0	6.02e-05	3.56e-05	0	0	3.35e-05	0	0	0	0	0	0
559	k__Fungi;p__Basidiomycota;c__Agaricomycetes;o__Cantharellales;f__Clavulinaceae;g__unidentified	5.92e-05	0	0	0.000715455	0.000890367	0	0	0	0	0	0	0	3.56e-05	0	0	0	0	0	0	2.99e-05	0.000744933	0
560	k__Fungi;p__Basidiomycota;c__Agaricomycetes;o__Cantharellales;f__Tulasnellaceae;g__Epulorhiza	0.000118401	0.000234503	0	0	0	1.16e-05	0	0	0	0	0	0.000108382	0	0.000112331	2.44e-05	0.000223112	0.000196502	0	0	0	0	0
561	k__Fungi;p__Basidiomycota;c__Agaricomycetes;o__Cantharellales;f__Tulasnellaceae;g__unidentified	0	0.000820761	0.000141646	0	0	2.32e-05	0.00176478	2.81e-05	1.26e-05	0.000181921	0	0	0	0	4.87e-05	0.000200801	1.31e-05	0	0	0	0	0
562	k__Fungi;p__Basidiomycota;c__Agaricomycetes;o__Cantharellales;f__unidentified;g__unidentified	0	0	0	0	0	0	0	0	0	0	0	0	0	0	0	0	0	0	0	0	0	0.000100557
563	k__Fungi;p__Basidiomycota;c__Agaricomycetes;o__Corticiales;f__Corticiaceae;g__Laetisaria	0	0	3.04e-05	0	0	0	0	0	0	0	0	0	0	0	0	0.000167334	0	0	0	0	0	0
564	k__Fungi;p__Basidiomycota;c__Agaricomycetes;o__Corticiales;f__Corticiaceae;g__Lindtneria	0.000118401	0	0	0	0	0	0	0	0	0	0	0	0	0	0	0	3.93e-05	0	1.27e-05	0	0	0
565	k__Fungi;p__Basidiomycota;c__Agaricomycetes;o__Corticiales;f__Corticiaceae;g__Rhizoctonia	0.00182041	0.00355663	0.000141646	0.000288934	0.000117411	0	0	2.81e-05	2.52e-05	0.000834698	0	0	0	0.000381924	0.000109654	0	0	4.98e-05	0	0.000642702	0.000165541	2.01e-05
566	k__Fungi;p__Basidiomycota;c__Agaricomycetes;o__Corticiales;f__Corticiaceae;g__Waitea	0.00381843	0.00140702	0.000677877	0.00088056	0.000303312	0.00332576	0	0.00134968	0.000654945	4.28e-05	0	8.43e-05	0.000124553	0.00134797	0.000755397	0	0.000131002	0	6.35e-05	0	0.00139675	0
567	k__Fungi;p__Basidiomycota;c__Agaricomycetes;o__Corticiales;f__Corticiaceae;g__unidentified	0.000103601	1.95e-05	0.0115543	0	0.000283743	0.000440345	4.44e-05	0.000239006	0	0	2.84e-05	0	0.00124553	0.000247127	0.000402066	2.23e-05	0.00128381	9.96e-05	0	0.000298931	0	0.000744122
568	k__Fungi;p__Basidiomycota;c__Agaricomycetes;o__Geastrales;f__Geastraceae;g__Geastrum	2.96e-05	0	0	2.75e-05	0	0.000312877	0	0	0	0	0	0	0	0	0	0	0	0	0	0	0	0
569	k__Fungi;p__Basidiomycota;c__Agaricomycetes;o__Geastrales;f__Geastraceae;g__unidentified	0	0	0	0	0	0	0	0	0	3.21e-05	0	1.2e-05	0	0	0	0	0	0	0	0	0	0
570	k__Fungi;p__Basidiomycota;c__Agaricomycetes;o__Gloeophyllales;f__Gloeophyllaceae;g__Boreostereum	0	0	0	0	0	0	0	0	0	0	0	0	0	0	0	0	0	0	8.89e-05	0	0	0
571	k__Fungi;p__Basidiomycota;c__Agaricomycetes;o__Gloeophyllales;f__Gloeophyllaceae;g__Gloeophyllum	0.000429204	0	0	0	0.000273959	0	0	0	0	0	0	0	0.000249106	0	0	0	0	0	0	0	0	4.02e-05
572	k__Fungi;p__Basidiomycota;c__Agaricomycetes;o__Gomphales;f__Gomphaceae;g__Ramaria	0	9.77e-05	0	0.00181616	1.96e-05	0	0.000277482	0.000323361	0	0	0	0	0	0.000247127	0	7.81e-05	5.24e-05	0	0	0.000164412	0	1.01e-05
573	k__Fungi;p__Basidiomycota;c__Agaricomycetes;o__Gomphales;f__Gomphaceae;g__Ramariopsis	0	0	0	0.00011007	0	0	0	0	0	0	0	0	0	0	0	0	0	0	0	0	0	0
574	k__Fungi;p__Basidiomycota;c__Agaricomycetes;o__Gomphales;f__Gomphaceae;g__unidentified	0	0	0	2.75e-05	0	0	0	0	0	0	0	0	0	0	0	0	0	0	0	0	0	0
575	k__Fungi;p__Basidiomycota;c__Agaricomycetes;o__Gomphales;f__unidentified;g__unidentified	0	0	0	0	0	0	0	0.00272748	7.56e-05	0	0.00180972	0	0	0	0	0	0	0	0	0	0	0
576	k__Fungi;p__Basidiomycota;c__Agaricomycetes;o__Hymenochaetales;f__Hymenochaetaceae;g__Fomitiporia	0	1.95e-05	0	0	0.000381586	0	0	0	0	6.42e-05	0	0	0	8.99e-05	0.000109654	0	0	0	0	0	1.03e-05	0
577	k__Fungi;p__Basidiomycota;c__Agaricomycetes;o__Hymenochaetales;f__Hymenochaetaceae;g__Fulvifomes	0	7.82e-05	0	0	5.87e-05	0	0	0	0	0	0	0	0	0	0	0	0	0	0	0	0	3.02e-05
578	k__Fungi;p__Basidiomycota;c__Agaricomycetes;o__Hymenochaetales;f__Hymenochaetaceae;g__Fuscoporia	0	0	0	0	0	0	0	0	0.000113356	0	0	0	0	0	0	0	0	0	0	0	0	0
579	k__Fungi;p__Basidiomycota;c__Agaricomycetes;o__Hymenochaetales;f__Hymenochaetaceae;g__Hymenochaete	0	0	0	0.000165105	0	0	0	0	0	0	0	0	0	0	0	0	0	0	0	0.000119573	0	2.01e-05
580	k__Fungi;p__Basidiomycota;c__Agaricomycetes;o__Hymenochaetales;f__Hymenochaetaceae;g__Inonotus	1.48e-05	0.000175877	0	9.63e-05	0.000273959	4.64e-05	2.22e-05	0	0	7.49e-05	1.89e-05	0	1.78e-05	0.000247127	0.000523905	3.35e-05	0	0	2.54e-05	8.97e-05	8.28e-05	4.02e-05
581	k__Fungi;p__Basidiomycota;c__Agaricomycetes;o__Hymenochaetales;f__Hymenochaetaceae;g__Phellinus	0	0.000312671	7.08e-05	0.000798008	0.000430507	0.000579401	0	0.00179957	7.56e-05	0.000246129	0.0002653	0	7.12e-05	0.000673983	0.000694478	0.000211957	0	4.98e-05	0.000127007	0	0	0.000100557
582	k__Fungi;p__Basidiomycota;c__Agaricomycetes;o__Hymenochaetales;f__Schizoporaceae;g__Basidioradulum	0	0	0	0	0	0	0	0	0	2.14e-05	0	0	0	0	0	0	0	0	0	0	0	0
583	k__Fungi;p__Basidiomycota;c__Agaricomycetes;o__Hymenochaetales;f__Schizoporaceae;g__Hyphodontia	0	0	0	0	0	0	0	0	0	0	0	0	0	0	0	0	0	1.99e-05	0	0	0	0
584	k__Fungi;p__Basidiomycota;c__Agaricomycetes;o__Hymenochaetales;f__unidentified;g__unidentified	0	1.95e-05	0	0	0	0	0	0	0	0	0	0	0	0	0	0	0	0	0	0	1.03e-05	0
585	k__Fungi;p__Basidiomycota;c__Agaricomycetes;o__Hysterangiales;f__Hysterangiaceae;g__Hysterangium	0	3.91e-05	0	0	0	0	0	0	0	0	0	0	0	0	0	0	0	0	0	0	0	0
586	k__Fungi;p__Basidiomycota;c__Agaricomycetes;o__Hysterangiales;f__Phallogastraceae;g__Protubera	0	9.77e-05	0	0	0	0	0	0	0	0	0	0	0	0	0	0	0	0	0	0	0	0
587	k__Fungi;p__Basidiomycota;c__Agaricomycetes;o__Incertae_sedis;f__Incertae_sedis;g__Cyphellostereum	0	0	7.08e-05	0	0	0	0	0	0	0.000524361	0	0	0	0	0.000109654	0	0	0	0	0	0	0
588	k__Fungi;p__Basidiomycota;c__Agaricomycetes;o__Incertae_sedis;f__Incertae_sedis;g__Dictyonema	0	0.000410381	4.05e-05	0	0	0	0	0.000112473	1.26e-05	0.000781191	0	3.61e-05	0.0132204	0	0	0	0.00119211	0	5.08e-05	0	0.000124155	0
589	k__Fungi;p__Basidiomycota;c__Agaricomycetes;o__Incertae_sedis;f__Incertae_sedis;g__Loreleia	0	0	0	0	0	0	0	0	0	0	0	0	0	0	0	0	0	0	0	0	0	3.02e-05
590	k__Fungi;p__Basidiomycota;c__Agaricomycetes;o__Phallales;f__Phallaceae;g__Clathrus	0	0	0	0	0	0	0	0	0	0	0	0	0	0	0	0	0	0	0	0	0.000341428	0
591	k__Fungi;p__Basidiomycota;c__Agaricomycetes;o__Polyporales;f__Boreostereaceae;g__Veluticeps	0.000503204	0	0	0.000137588	0	0	0.000388475	0	0	0	0	0	0.000177933	0.000292059	0.000925971	0	0	0	0	0	0	0
592	k__Fungi;p__Basidiomycota;c__Agaricomycetes;o__Polyporales;f__Cystostereaceae;g__Cystidiodontia	0	0	0	0	0	0	6.66e-05	0	0	3.21e-05	0	0	0	0	0	0	0	0	0	0	0	8.04e-05
593	k__Fungi;p__Basidiomycota;c__Agaricomycetes;o__Polyporales;f__Fomitopsidaceae;g__Anomoloma	0	0	0	0	0	0	0	0	0	0.000107013	0.000142125	0	0	2.25e-05	0	0	0	0	0	0	0	0
594	k__Fungi;p__Basidiomycota;c__Agaricomycetes;o__Polyporales;f__Fomitopsidaceae;g__Anomoporia	0	0	0	0	0	0	0	0	0	0	0	0	0	0	0	0	0.000275103	0	0	0	0	0
595	k__Fungi;p__Basidiomycota;c__Agaricomycetes;o__Polyporales;f__Fomitopsidaceae;g__Donkioporia	0	0	0	0	0	0	0	0.000773254	0	0	0	0	0	0	0	0	0	0	0.000215911	0	0	0
596	k__Fungi;p__Basidiomycota;c__Agaricomycetes;o__Polyporales;f__Fomitopsidaceae;g__Fomitopsis	0	0	0	0	0	0	0	0	0	0	0	0	0	0	0	0	0	0	0	0	6.21e-05	0
597	k__Fungi;p__Basidiomycota;c__Agaricomycetes;o__Polyporales;f__Ganodermataceae;g__Ganoderma	0.00124321	0.000781677	0.000343997	0.00260041	0.00186879	0.0050292	2.22e-05	0.00236194	0.000277092	0.000556465	0.00198975	0.00104769	0.00144126	0.00128057	0.0011331	0.00113787	0.000576407	0.000169242	0.0018162	0.0043644	0.00819426	0.0118356
598	k__Fungi;p__Basidiomycota;c__Agaricomycetes;o__Polyporales;f__Ganodermataceae;g__Tomophagus	0	0	0	0	0	0	0	0	0	0	0	0	5.34e-05	0	0	0	0	0	0	0	0	0
599	k__Fungi;p__Basidiomycota;c__Agaricomycetes;o__Polyporales;f__Hapalopilaceae;g__Ceriporia	7.4e-05	0	0	0.00137587	0	0	0	0	0	0.000674179	0	0.000192678	0.00790022	0	0	0	0	0	0	0	0	0
600	k__Fungi;p__Basidiomycota;c__Agaricomycetes;o__Polyporales;f__Hapalopilaceae;g__Porpomyces	0	9.77e-05	2.02e-05	0	0	0	0	0	0	0	0	0	0	0	0	0	0.000275103	0.000298662	0.000101605	0	0	0
601	k__Fungi;p__Basidiomycota;c__Agaricomycetes;o__Polyporales;f__Hyphodermataceae;g__Hyphoderma	1.48e-05	5.86e-05	7.08e-05	0.000522833	0.00738711	0.00118198	0	0	0	0	0	0	0	0	0	0.00123827	0.000131002	0	0	0	0.00366259	0.00698872
602	k__Fungi;p__Basidiomycota;c__Agaricomycetes;o__Polyporales;f__Hyphodermataceae;g__Hyphodontiella	0	0.000547174	4.05e-05	0	0	0	0	0	0	0	0	0	0	0	0	0	0	0	0	0	0.00019658	0
603	k__Fungi;p__Basidiomycota;c__Agaricomycetes;o__Polyporales;f__Hyphodermataceae;g__Metulodontia	0	0	0	0	2.94e-05	0	0	0	0	0	0	0	0	0	0	0	0	0	0	0	0	0
604	k__Fungi;p__Basidiomycota;c__Agaricomycetes;o__Polyporales;f__Meripilaceae;g__Abortiporus	0	0	0	0	0	0	0	0	0	0	0	0	0	0	0	0	0	0	0	0	0.00027935	0
605	k__Fungi;p__Basidiomycota;c__Agaricomycetes;o__Polyporales;f__Meripilaceae;g__Antrodia	0.000251602	0	0	0	0	0	0	0	0	0	0	0	0.000373659	0	0	0	0	0	0	0	0	0
606	k__Fungi;p__Basidiomycota;c__Agaricomycetes;o__Polyporales;f__Meripilaceae;g__Rigidoporus	0	0	0	0	0	0.000243348	0	0	0	0	0.000104225	0	0	0	0	0	0	0	0	0	4.14e-05	0
607	k__Fungi;p__Basidiomycota;c__Agaricomycetes;o__Polyporales;f__Meruliaceae;g__Flavodon	4.44e-05	0	0	0	0	4.64e-05	0	0	0.000264497	0.000149818	0	0	0	0.000370691	0.000219309	0	0	0	0	0	1.03e-05	0
608	k__Fungi;p__Basidiomycota;c__Agaricomycetes;o__Polyporales;f__Meruliaceae;g__Mycoacia	0	0	0	0	0	0	0	1.41e-05	0	0	9.47e-06	0	0	0	0	0	0	0	0	0	0	0
609	k__Fungi;p__Basidiomycota;c__Agaricomycetes;o__Polyporales;f__Meruliaceae;g__Phlebia	0	0	0	0.000302693	0	0	0	0	0	0	4.74e-05	0	0	0.000112331	0	0	0	0	0	0	0	0
610	k__Fungi;p__Basidiomycota;c__Agaricomycetes;o__Polyporales;f__Meruliaceae;g__Podoscypha	0	0.000175877	0	0	9.78e-06	0	2.22e-05	0.0016168	0	0.000235428	0	2.41e-05	0	4.49e-05	3.66e-05	0.00601287	0	0	0	0	0.00135536	0
611	k__Fungi;p__Basidiomycota;c__Agaricomycetes;o__Polyporales;f__Meruliaceae;g__Resinicium	0.000192402	0.00156335	0.000212469	0	1.96e-05	0	0	0	0	0	0	0.00325144	5.34e-05	0.00066275	0.00240021	0	0	9.96e-06	0	0	0.000144848	1.01e-05
612	k__Fungi;p__Basidiomycota;c__Agaricomycetes;o__Polyporales;f__Phanerochaetaceae;g__Candelabrochaete	0	5.86e-05	0	0	0	0	8.88e-05	0	0	0	0	0	0	0	0	0	0	0	5.08e-05	0	0	0
613	k__Fungi;p__Basidiomycota;c__Agaricomycetes;o__Polyporales;f__Phanerochaetaceae;g__Ceraceomyces	0	0	0	0	0	0	0	0	0	0	0	0	0	1.12e-05	0	0	0	1.99e-05	0	0	0	0
614	k__Fungi;p__Basidiomycota;c__Agaricomycetes;o__Polyporales;f__Phanerochaetaceae;g__Erythricium	0	0	0	0	0.000303312	0	0	0	0	0	0	0	0	0	0	0	0	0	0	0	0	0
615	k__Fungi;p__Basidiomycota;c__Agaricomycetes;o__Polyporales;f__Phanerochaetaceae;g__Phanerochaete	0.000148001	0	0	0	0	0	0	0	0	0	0	0	0	0	0	7.81e-05	0	0	1.27e-05	0	0	0.000130724
616	k__Fungi;p__Basidiomycota;c__Agaricomycetes;o__Polyporales;f__Phanerochaetaceae;g__Rhizochaete	0	0	0	0	0	0	0	0	0	0	0	0	0	0	0	0	0.000209602	2.99e-05	0	0	0	0.000301671
617	k__Fungi;p__Basidiomycota;c__Agaricomycetes;o__Polyporales;f__Podoscyphaceae;g__Stereopsis	0	0	0	0	0	0	0.000144291	5.62e-05	0	0.000139116	0	0.00644268	0	3.37e-05	0	0.00131636	0.000917011	0	6.35e-05	0	4.14e-05	3.02e-05
618	k__Fungi;p__Basidiomycota;c__Agaricomycetes;o__Polyporales;f__Polyporaceae;g__Cerrena	0	0	0	0	0	0	0	0	0	0	0	0	0	0	0	0	0	0	0	0.000224198	0	0
619	k__Fungi;p__Basidiomycota;c__Agaricomycetes;o__Polyporales;f__Polyporaceae;g__Coriolopsis	0.000222002	0.000429923	0.000111293	0.000151346	0.00126217	0.00424122	0	0	0	5.35e-05	0.00047375	0.000373314	0.000462625	0.000179729	0	0	6.55e-05	0	0.000342918	0.00159928	0.000765625	0.000955292
620	k__Fungi;p__Basidiomycota;c__Agaricomycetes;o__Polyporales;f__Polyporaceae;g__Daedaleopsis	0.000118401	0	0	2.75e-05	0	0	0	0	0	0	0	0	0	3.37e-05	0	0	0.000196502	0	0.000177809	0	0	0
621	k__Fungi;p__Basidiomycota;c__Agaricomycetes;o__Polyporales;f__Polyporaceae;g__Grammothele	0	0	0	0	0	0	0	0	0	0	0	0	0	0	0	0	0.000170302	0	0	0.000239145	0	0
622	k__Fungi;p__Basidiomycota;c__Agaricomycetes;o__Polyporales;f__Polyporaceae;g__Laccocephalum	4.44e-05	0	0	0	0	0	0	0	0	0	0	0	0	0.000157263	0	0	0	9.96e-06	0	0	0	0
623	k__Fungi;p__Basidiomycota;c__Agaricomycetes;o__Polyporales;f__Polyporaceae;g__Lenzites	0	0	0	0	0.000498997	0	0	0	0	0	0	0	0	0	0	0	0	0	0	0	0	0
624	k__Fungi;p__Basidiomycota;c__Agaricomycetes;o__Polyporales;f__Polyporaceae;g__Neolentinus	0	0	0	0	0	0	0	0.000520189	0	0	0	0	0	0.00014603	4.87e-05	0	0	0	0	0	0	0
625	k__Fungi;p__Basidiomycota;c__Agaricomycetes;o__Polyporales;f__Polyporaceae;g__Phaeolus	0	0	0	0	0	0	0	0.000534248	0	0	0	0	0	0	0	0	0	0	0	0	0	0
626	k__Fungi;p__Basidiomycota;c__Agaricomycetes;o__Polyporales;f__Polyporaceae;g__Polyporus	0	9.77e-05	0	0	0	0	0	0	0.000188926	0	0	0.000457611	0	0	0	0	0	0	0.000254013	0	0	0
627	k__Fungi;p__Basidiomycota;c__Agaricomycetes;o__Polyporales;f__Polyporaceae;g__Skeletocutis	0.000666006	0	6.07e-05	0	0	0	0	0	0	0	0	0	0.000587178	0	0	0.000267735	0	0	6.35e-05	0	0.00234861	0
628	k__Fungi;p__Basidiomycota;c__Agaricomycetes;o__Polyporales;f__Polyporaceae;g__Trichaptum	0.000133201	3.91e-05	0	0	0	0	0	0	0	0	0	0	0	0	0	0	0	0	0	0	0	0
629	k__Fungi;p__Basidiomycota;c__Agaricomycetes;o__Polyporales;f__Polyporaceae;g__unidentified	0	0	0	0	4.89e-05	0	0	0	0	0	0	0	0	0	0	0	0	0	0	0	0	0
630	k__Fungi;p__Basidiomycota;c__Agaricomycetes;o__Polyporales;f__Sistotremataceae;g__Sistotrema	2.96e-05	0	0	0	0	0	0.000543864	0	0	0	0	0	0	0	0	0	0	0	0	0.00140498	0	0
631	k__Fungi;p__Basidiomycota;c__Agaricomycetes;o__Polyporales;f__Sistotremataceae;g__Trechispora	1.48e-05	0	1.01e-05	0.00449911	4.89e-05	5.79e-05	0	0	0	1.07e-05	0	0	0	0.00120194	0.00142551	0	0	0	2.54e-05	0.000104626	0	7.04e-05
632	k__Fungi;p__Basidiomycota;c__Agaricomycetes;o__Polyporales;f__Sparassidaceae;g__Sparassis	0.0556041	0	0	0	0	0.0040674	0	0	0	1.07e-05	0	0	5.34e-05	0	0	0	0	0	0	0	0	0.000181003
633	k__Fungi;p__Basidiomycota;c__Agaricomycetes;o__Polyporales;f__Steccherinaceae;g__Antrodiella	0	0	0	0	0	0	0	0	0	0	0	0	0	0	0	0	0	0.00125438	0	0	0	0
634	k__Fungi;p__Basidiomycota;c__Agaricomycetes;o__Polyporales;f__Steccherinaceae;g__Irpex	0	0	0	0	0	0	0	0	0	0	0	0	0	0	2.44e-05	0	0	0	0	0	0	0
635	k__Fungi;p__Basidiomycota;c__Agaricomycetes;o__Polyporales;f__Xenasmataceae;g__Xenasmatella	0	0.000136794	0	0	0	0	0	0	0	1.07e-05	9.47e-06	0	0	0	4.87e-05	0	0	0	0	0	0	0
636	k__Fungi;p__Basidiomycota;c__Agaricomycetes;o__Polyporales;f__unidentified;g__unidentified	5.92e-05	0.000840303	5.06e-05	5.5e-05	9.78e-06	0.000104292	0.000177588	0.0079856	0.000491209	7.49e-05	0.000331625	8.43e-05	3.56e-05	0.000539187	0.000182757	2.23e-05	0.000641907	0	3.81e-05	0.00642702	4.14e-05	0.000261448
637	k__Fungi;p__Basidiomycota;c__Agaricomycetes;o__Russulales;f__Albatrellaceae;g__Leucogaster	0	0	0	0	0	0	0	0	5.04e-05	0	0	0	0	0	0	0	0	0	0	0	0	0
638	k__Fungi;p__Basidiomycota;c__Agaricomycetes;o__Russulales;f__Albatrellaceae;g__Polyporoletus	0	0	0	0	0	0	0	0	2.52e-05	0	0	0	0	0	4.87e-05	0	0	0	0	0	0	0
639	k__Fungi;p__Basidiomycota;c__Agaricomycetes;o__Russulales;f__Albatrellaceae;g__unidentified	0	0	0	0	1.96e-05	0	0	0	0	0	0	0	0	0	0	0	0	0	0	0	0	0
640	k__Fungi;p__Basidiomycota;c__Agaricomycetes;o__Russulales;f__Bondarzewiaceae;g__Wrightoporia	0	5.86e-05	0.000141646	6.88e-05	0	0	0	0	0	0	9.47e-05	0.00491329	0	0.000179729	0.000146206	0	0	0	0	0	2.07e-05	0
641	k__Fungi;p__Basidiomycota;c__Agaricomycetes;o__Russulales;f__Gloeocystidiellaceae;g__Gloeocystidiellum	0	0	0	0	0	0	0.000599361	0	0	0	0	0	0	0	0	0	0	0	0	0	0	0
642	k__Fungi;p__Basidiomycota;c__Agaricomycetes;o__Russulales;f__Hericiaceae;g__Dentipratulum	0	0	0	0	0	0	0	0	0	0	0	0	0	0	0	0	0	4.98e-05	0	0	0	0
643	k__Fungi;p__Basidiomycota;c__Agaricomycetes;o__Russulales;f__Lachnocladiaceae;g__Asterostroma	0.000281202	0	0	0	0	0	0	0	0	0	0	0	0	0	0	2.23e-05	5.24e-05	4.98e-05	0	0.000224198	0	0.00021117
644	k__Fungi;p__Basidiomycota;c__Agaricomycetes;o__Russulales;f__Lachnocladiaceae;g__Lachnocladium	0	0	0	0	0	0.000185408	0	0	0	0	0	0	0	0	0	0	0	0	0	0	0	0
645	k__Fungi;p__Basidiomycota;c__Agaricomycetes;o__Russulales;f__Lachnocladiaceae;g__Scytinostroma	0	0	0.000161881	0	0	0	0	0	0	0	0	0	0	0.000202195	1.22e-05	0	0	0	3.81e-05	0	4.14e-05	0
646	k__Fungi;p__Basidiomycota;c__Agaricomycetes;o__Russulales;f__Lachnocladiaceae;g__Vararia	0	0	0	0	0	0	0	0	0	0	0	0	0	3.37e-05	2.44e-05	0	0	0	0	0	0	0
647	k__Fungi;p__Basidiomycota;c__Agaricomycetes;o__Russulales;f__Lachnocladiaceae;g__unidentified	0	0	0	0	0	0	0	0	0	0	0	0	0	0.000370691	0.000852868	0	0	0	1.27e-05	0	0	0
648	k__Fungi;p__Basidiomycota;c__Agaricomycetes;o__Russulales;f__Russulaceae;g__Gymnomyces	0	0	1.01e-05	1.38e-05	0	0	0	0	0	0	0	0	0	0	2.44e-05	0	0	0	0	0	0	0
649	k__Fungi;p__Basidiomycota;c__Agaricomycetes;o__Russulales;f__Russulaceae;g__Russula	0	0	2.02e-05	0	0	0	0	0	0	0	0	0	0	0	0	0	0	0	0	0	0	0
650	k__Fungi;p__Basidiomycota;c__Agaricomycetes;o__Russulales;f__Russulaceae;g__unidentified	8.88e-05	3.91e-05	0	0.00401756	0	0	0	0	0	0	0	0	0	0	0	0	0	0	0	0	6.21e-05	0
651	k__Fungi;p__Basidiomycota;c__Agaricomycetes;o__Russulales;f__Stereaceae;g__Aleurobotrys	0	0	0	0	0	0	0	0	0	0	0	0	0	4.49e-05	0	0	0	0	0	0	0	0
652	k__Fungi;p__Basidiomycota;c__Agaricomycetes;o__Russulales;f__Stereaceae;g__Boidinia	0	0	0.0107954	0	0	0	0	0	0	0	0	0	0	0	0	0	0	0	0	0	0	0
653	k__Fungi;p__Basidiomycota;c__Agaricomycetes;o__Russulales;f__Stereaceae;g__Gloiothele	0.000118401	5.86e-05	0	0	0	0.000185408	4.44e-05	0	0.000377853	0	0	0	0	0	0	0	0	0	0	0	0	0
654	k__Fungi;p__Basidiomycota;c__Agaricomycetes;o__Russulales;f__Stereaceae;g__Stereum	0	0	0	0	0	0	0	7.03e-05	0	0	0	0	0	0	0	7.81e-05	0	0	0	0	0.000103463	0
655	k__Fungi;p__Basidiomycota;c__Agaricomycetes;o__Sebacinales;f__Sebacinaceae;g__unidentified	7.4e-05	0	0.000131528	0	0	0	0.000355177	0.000182769	0	0.000363843	4.74e-05	0.00208333	0.000213519	0	0	0	0	0	0	0.000149466	0	0.000110613
656	k__Fungi;p__Basidiomycota;c__Agaricomycetes;o__Sebacinales;f__Serendipitaceae;g__Piriformospora	0	0	0.000202351	0	0	0	0	0	0	0	0	0	0	0	0	0	0	0	0	0	0	0
657	k__Fungi;p__Basidiomycota;c__Agaricomycetes;o__Sebacinales;f__unidentified;g__unidentified	0.000814007	0.000312671	9.11e-05	0.000646661	0	0	0.00029968	0.000182769	0	4.28e-05	9.47e-05	0.000289017	0.000266899	3.37e-05	4.87e-05	0.000122712	0	9.96e-05	0	0.000822061	0	0
658	k__Fungi;p__Basidiomycota;c__Agaricomycetes;o__Thelephorales;f__Bankeraceae;g__Boletopsis	1.48e-05	0	0	0	0	0	0	0	0	0	8.53e-05	0	0	0.00014603	0	0	7.86e-05	0	0.00019051	0	0	0
659	k__Fungi;p__Basidiomycota;c__Agaricomycetes;o__Thelephorales;f__Bankeraceae;g__Hydnellum	0	0	1.01e-05	0	0	0	0	0	1.26e-05	6.42e-05	0	0	0	0	0	0	0	0	0	0.000418504	0	0
660	k__Fungi;p__Basidiomycota;c__Agaricomycetes;o__Thelephorales;f__Bankeraceae;g__Phellodon	0	0	0	0	9.78e-05	0	0	0	0	0	0	0	0	0	0	0	0	0	0	0	0	0
661	k__Fungi;p__Basidiomycota;c__Agaricomycetes;o__Thelephorales;f__Bankeraceae;g__Sarcodon	0	0	0	0	0	0	0	7.03e-05	0	0	0	0	0	0	0	0	0	0	0	0	0	0
662	k__Fungi;p__Basidiomycota;c__Agaricomycetes;o__Thelephorales;f__Thelephoraceae;g__Pseudotomentella	0	0	0	0	0	0	0	0	0	0	0	0	0	0	3.66e-05	0	0	0	0	0	0	0
663	k__Fungi;p__Basidiomycota;c__Agaricomycetes;o__Thelephorales;f__Thelephoraceae;g__Thelephora	0	0	0	0	0	0	0	0	0	0	0	0	0	0	0	0	0	2.99e-05	0	0	0	0
664	k__Fungi;p__Basidiomycota;c__Agaricomycetes;o__Thelephorales;f__Thelephoraceae;g__Tomentella	0.000651205	0.000136794	8.09e-05	0	2.94e-05	1.16e-05	0	0.000309302	0	2.14e-05	4.74e-05	0.00671965	0.000373659	0.00165126	0.00216872	0	2.62e-05	0.000109509	0	0.000149466	6.21e-05	1.01e-05
665	k__Fungi;p__Basidiomycota;c__Agaricomycetes;o__Thelephorales;f__Thelephoraceae;g__Tomentellopsis	0	0.000898929	9.11e-05	0.00055035	0	0	5.55e-05	0	0	0.000181921	0	0	0	0	0	8.92e-05	0	0	0.000114306	0	0.000372466	0
666	k__Fungi;p__Basidiomycota;c__Agaricomycetes;o__Thelephorales;f__Thelephoraceae;g__unidentified	0	7.82e-05	0	0.000247658	0.000293528	0.000162232	2.22e-05	0.00143403	2.52e-05	5.35e-05	8.53e-05	0	3.56e-05	7.86e-05	0.000194941	1.12e-05	0	0.000139376	0.000177809	0.000373664	9.31e-05	0.000452507
667	k__Fungi;p__Basidiomycota;c__Agaricomycetes;o__Thelephorales;f__unidentified;g__unidentified	0	0	0	0.00264168	0	0	0	0	0	0	0	0	0	0	0.000182757	0	0.000117901	0	0	0	2.07e-05	0.000100557
668	k__Fungi;p__Basidiomycota;c__Agaricomycetes;o__Trechisporales;f__unidentified;g__unidentified	1.48e-05	0	0	0	0	0	0	0	0	5.35e-05	0	7.23e-05	0	0	0	0	0	0	0	0	0	0
669	k__Fungi;p__Basidiomycota;c__Agaricomycetes;o__unidentified;f__unidentified;g__unidentified	2.96e-05	0.00070351	1.01e-05	0.00114198	0.00280808	0.00192361	0.00137631	0.00194016	2.52e-05	0.000952412	2.84e-05	0.000433526	0	0.00242634	0.00233929	0.000390446	0.000209602	0	0.00101605	0	0.00291765	0.00875852
670	k__Fungi;p__Basidiomycota;c__Agaricostilbomycetes;o__Agaricostilbales;f__Agaricostilbaceae;g__Agaricostilbum	0	0	0.000212469	0	0	0	0	0	0	0.000781191	0.0010612	0	0.000142346	0	0	0	0	0	0	0	6.21e-05	0
671	k__Fungi;p__Basidiomycota;c__Agaricostilbomycetes;o__Agaricostilbales;f__Agaricostilbaceae;g__Bensingtonia	2.96e-05	0	0	0.000123829	0.00103713	0.000254936	0	0	0	0	0	0	0	0	1.22e-05	0	1.31e-05	0	3.81e-05	8.97e-05	0.000258657	1.01e-05
672	k__Fungi;p__Basidiomycota;c__Agaricostilbomycetes;o__unidentified;f__unidentified;g__unidentified	0	0	0	0	0	0	0	0	0	4.28e-05	0	0	0	0	0	0	5.24e-05	0	0	0	0	0
673	k__Fungi;p__Basidiomycota;c__Atractiellomycetes;o__Atractiellales;f__unidentified;g__unidentified	0	5.86e-05	0.00101176	0	0	0	0.000177588	0.000281183	0	0	0	0	0	0	0	0	0	0	0	0	0	2.01e-05
674	k__Fungi;p__Basidiomycota;c__Cystobasidiomycetes;o__Cystobasidiales;f__Cystobasidiaceae;g__Occultifur	0	0	5.06e-05	0	0	0	0	0	0	0	0	0	0	0	0	0	0	0	0	0	0	0
675	k__Fungi;p__Basidiomycota;c__Cystobasidiomycetes;o__Erythrobasidiales;f__unidentified;g__unidentified	0	0.000214961	0	0.00088056	0	2.32e-05	0	0	0	0	2.84e-05	0.000180636	0	0.000134797	2.44e-05	0	0	0	0	0	0	0
676	k__Fungi;p__Basidiomycota;c__Dacrymycetes;o__Dacrymycetales;f__Dacrymycetaceae;g__Calocera	2.96e-05	0	0	0	0	0	0	0	0	0	0	0	0	0	0	0	0	0	0	0	0	0
677	k__Fungi;p__Basidiomycota;c__Exobasidiomycetes;o__Incertae_sedis;f__Incertae_sedis;g__Acaromyces	0	0	0	0	0	0	0	0	0	0	0	0	0	0	0	0	0	0	0.000330217	0	0	0
678	k__Fungi;p__Basidiomycota;c__Exobasidiomycetes;o__Incertae_sedis;f__Incertae_sedis;g__Meira	0.000133201	0	0	0	0	0	0	2.81e-05	1.26e-05	0	0	0	0	0.000112331	4.87e-05	0	0	0	0.00170189	0	0	0
679	k__Fungi;p__Basidiomycota;c__Incertae_sedis;o__Malasseziales;f__Incertae_sedis;g__Malassezia	0	0	0	0	0	0	2.22e-05	0	0	0	0	0	0	5.62e-05	8.53e-05	0	0	0	0	0	0	0
680	k__Fungi;p__Basidiomycota;c__Incertae_sedis;o__Malasseziales;f__unidentified;g__unidentified	0.000444004	7.82e-05	0	0.000178864	0.000254391	0.00011588	0.000110993	4.22e-05	5.04e-05	0.000181921	4.74e-05	0.000674374	3.56e-05	0.000101097	0.00031678	0	0	8.96e-05	3.81e-05	0.000762275	5.17e-05	0.000482674
681	k__Fungi;p__Basidiomycota;c__Microbotryomycetes;o__Incertae_sedis;f__Incertae_sedis;g__Kriegeria	0	3.91e-05	7.08e-05	4.13e-05	0	0	0	0	0	0	0	4.82e-05	0	0	0	0	0	0	0	0	0	0
682	k__Fungi;p__Basidiomycota;c__Microbotryomycetes;o__Leucosporidiales;f__unidentified;g__unidentified	0	0	0	0	0	0	0	0	0	0	0	0	0	0	0	0	0	0	0	0	0	0.0011363
683	k__Fungi;p__Basidiomycota;c__Microbotryomycetes;o__Microbotryales;f__unidentified;g__unidentified	0	0	0	0	0	0	0	0	0	0	0	0	3.56e-05	0	0	0	0	0	0	0	0	0
684	k__Fungi;p__Basidiomycota;c__Microbotryomycetes;o__Sporidiobolales;f__Incertae_sedis;g__Rhodosporidium	0	0	0	0	0.000616408	0	0	0	0	0	0	0	0	0	0	0	0	0	0	0	0	0
685	k__Fungi;p__Basidiomycota;c__Microbotryomycetes;o__Sporidiobolales;f__Incertae_sedis;g__Rhodotorula	0	0.00146565	0.000556466	0.00129332	0.000146764	0.000915454	0	0.000196828	2.52e-05	0.000246129	9.47e-05	0.000650289	0.259266	0	0.000109654	0.000658181	0.000235803	0	0.000317517	2.99e-05	0.00229688	0.00755184
686	k__Fungi;p__Basidiomycota;c__Microbotryomycetes;o__Sporidiobolales;f__Incertae_sedis;g__Sporobolomyces	1.48e-05	0.000429923	9.11e-05	0	0	0	0	0	0	0	9.47e-05	0	0	0	0	0	0	0	0	0.000612809	0	0
687	k__Fungi;p__Basidiomycota;c__Microbotryomycetes;o__Sporidiobolales;f__Sporidiobolaceae;g__Sporidiobolus	0.000843607	0.000449465	0.000171999	0.000123829	8.81e-05	0.000139056	0.000266383	4.22e-05	1.26e-05	0	0.000331625	0.000457611	0.00010676	5.62e-05	0	0.000792048	0.000222703	0	0.00019051	0.000209252	0	0.000241337
688	k__Fungi;p__Basidiomycota;c__Pucciniomycetes;o__Platygloeales;f__Platygloeaceae;g__Helicogloea	0	0	0	0	0.000156548	0	0	0	0	0	0	0	0	0	0	0	0	0	0	0	0	0
689	k__Fungi;p__Basidiomycota;c__Pucciniomycetes;o__Pucciniales;f__Pucciniaceae;g__Puccinia	0	0	0.000131528	0	0	0	0	0	0	0	0	0	0	0	7.31e-05	0.00161756	0	0	0	0	0	0
690	k__Fungi;p__Basidiomycota;c__Pucciniomycetes;o__Pucciniales;f__Pucciniaceae;g__Uromyces	0	0	0	0	0	0	0	0	0	0	0	0	0	0	0	8.92e-05	0	0	0	0	3.1e-05	0
691	k__Fungi;p__Basidiomycota;c__Pucciniomycetes;o__Pucciniales;f__Pucciniastraceae;g__Pucciniastrum	0	0	0	0	9.78e-06	0	1.11e-05	0.00133562	7.56e-05	0	0	0	0	0.000157263	0.000182757	0.00160641	0	0	0.000266714	0	0.00372466	0
692	k__Fungi;p__Basidiomycota;c__Pucciniomycetes;o__Pucciniales;f__Pucciniastraceae;g__Thekopsora	0	0.000234503	4.05e-05	0	9.78e-06	0	0	0	0	2.14e-05	0	0	0	0	0	0.0001004	0	0	0	0	0.000455237	0
693	k__Fungi;p__Basidiomycota;c__Pucciniomycetes;o__Pucciniales;f__Uropyxidaceae;g__Dasyspora	0	0	0	0	0	0	0	0	0	0	0	0	0	2.25e-05	0	0	0	0	0	0	0	0
694	k__Fungi;p__Basidiomycota;c__Pucciniomycetes;o__Septobasidiales;f__Septobasidiaceae;g__Auriculoscypha	0	0	0	0	0	0	0	0	0	0	0	0	0	0	0	0	0	0.000119465	0	0	0.000175887	0
695	k__Fungi;p__Basidiomycota;c__Pucciniomycetes;o__Septobasidiales;f__Septobasidiaceae;g__Septobasidium	0	0	5.06e-05	0	0	0	0	0	0	0	0	0	0	0	0	0	0	0	0	0	0	0
696	k__Fungi;p__Basidiomycota;c__Tremellomycetes;o__Cystofilobasidiales;f__Cystofilobasidiaceae;g__Cystofilobasidium	0	0	0	0	0	0	0	0	0	0	0	0	0	5.62e-05	2.44e-05	0	0	0	0	0	0	0
697	k__Fungi;p__Basidiomycota;c__Tremellomycetes;o__Cystofilobasidiales;f__Cystofilobasidiaceae;g__Mrakia	0	0	0	0	0	0	0	0	0	0	0	0	0	0	0	0	0	0	0	0	0	2.01e-05
698	k__Fungi;p__Basidiomycota;c__Tremellomycetes;o__Cystofilobasidiales;f__unidentified;g__unidentified	0	0	0	0	0	0	0	0	0	0	0	0	0	0	0	0	7.86e-05	0	0	0	0	0
699	k__Fungi;p__Basidiomycota;c__Tremellomycetes;o__Filobasidiales;f__Filobasidiaceae;g__Cryptococcus	0.00216082	3.91e-05	8.09e-05	0	0	0.00088069	0	0	5.04e-05	4.28e-05	0	4.82e-05	1.78e-05	0.000359458	6.09e-05	7.81e-05	0.000366804	4.98e-05	0.000533428	7.47e-05	0.00122086	0.000321783
700	k__Fungi;p__Basidiomycota;c__Tremellomycetes;o__Filobasidiales;f__unidentified;g__unidentified	0	0	0	0	0	0	0	0	0	0	0	0	0	0	2.44e-05	0	0	0	0	0	0	0
701	k__Fungi;p__Basidiomycota;c__Tremellomycetes;o__Incertae_sedis;f__Incertae_sedis;g__Moniliella	0	0	0	0	0	0	0	0	0	0	0	0	0	2.25e-05	0	0	0	0	0	0	0	0
702	k__Fungi;p__Basidiomycota;c__Tremellomycetes;o__Incertae_sedis;f__Incertae_sedis;g__Trichosporonoides	0	0	0	0	0	0	0	0	0	0	0	0	0	0	0	0	0	0	0.000127007	0	0	0
703	k__Fungi;p__Basidiomycota;c__Tremellomycetes;o__Tremellales;f__Cuniculitremaceae;g__Cuniculitrema	0	0	0	0	0	0	0	0	0	0	0	0	0	0	0.000121838	0	0	0	0	0	0	0
704	k__Fungi;p__Basidiomycota;c__Tremellomycetes;o__Tremellales;f__Cuniculitremaceae;g__Fellomyces	0	0	0	0	0.00013698	0	0	0	0	0	0	0.000120424	0	0.000247127	0.000121838	0	0.000510906	0	0	0	8.28e-05	0
705	k__Fungi;p__Basidiomycota;c__Tremellomycetes;o__Tremellales;f__Exidiaceae;g__Eichleriella	0	0	3.04e-05	0	0	0	0	0.00033742	0	0	0	0	0	0	0	0	0	0	0	0	0	0
706	k__Fungi;p__Basidiomycota;c__Tremellomycetes;o__Tremellales;f__Exidiaceae;g__Exidia	0	0	0	0	0	0	0	0	0	0	0	0	0	0	7.31e-05	0	0	0	3.81e-05	0	0	0
707	k__Fungi;p__Basidiomycota;c__Tremellomycetes;o__Tremellales;f__Exidiaceae;g__Guepinia	0	0	0	0	0	0.000208584	0	0	0	0	0	0	0	0	0	0	0	0	0	0	0	0
708	k__Fungi;p__Basidiomycota;c__Tremellomycetes;o__Tremellales;f__Exidiaceae;g__Sebacina	0	0	0.000111293	0.000165105	0	0	0.000532765	0	0	0.00034244	1.89e-05	0	0	0	0	0	2.62e-05	3.98e-05	0	0	0	0
709	k__Fungi;p__Basidiomycota;c__Tremellomycetes;o__Tremellales;f__Incertae_sedis;g__Hannaella	0	0	0.00859993	0	0	0	0.000532765	0	0	0.00017122	0	0	0	0	0	0.00017849	0.000288203	0	0	0	0	0
710	k__Fungi;p__Basidiomycota;c__Tremellomycetes;o__Tremellales;f__Sirobasidiaceae;g__Fibulobasidium	0	0	0	0	0	0	0	0	0	0	0	0	1.78e-05	0	0	0	0	0	1.27e-05	0	1.03e-05	0
711	k__Fungi;p__Basidiomycota;c__Tremellomycetes;o__Tremellales;f__Sirobasidiaceae;g__Sirobasidium	0.000266402	0	0	0	0	0	0	0	0	2.14e-05	0	0	0	0	0	0	0	0	0	0	0	0
712	k__Fungi;p__Basidiomycota;c__Tremellomycetes;o__Tremellales;f__Tremellaceae;g__Bullera	0	0	5.06e-05	0	0	0	0	0	0	4.28e-05	0	9.63e-05	0.000266899	6.74e-05	0	0	0	0	0	0	0	8.04e-05
713	k__Fungi;p__Basidiomycota;c__Tremellomycetes;o__Tremellales;f__Tremellaceae;g__Bulleribasidium	0	0	0	0	0	0	0	2.81e-05	0	0	0	0	0	0	0	0	0	0	6.35e-05	0.00182348	0	0
714	k__Fungi;p__Basidiomycota;c__Tremellomycetes;o__Tremellales;f__Tremellaceae;g__Filobasidiella	0	0	0	0	0	0	0	0	0	0	0	0	0	1.12e-05	3.66e-05	0	0	0	0	0	0	0
715	k__Fungi;p__Basidiomycota;c__Tremellomycetes;o__Tremellales;f__Tremellaceae;g__Tremella	0.000281202	0	0	0	0	0	0	0	0	3.21e-05	0	0	0	0.00157263	0.000657927	0	0	0	0	0	1.03e-05	0
716	k__Fungi;p__Basidiomycota;c__Tremellomycetes;o__Tremellales;f__Tremellaceae;g__unidentified	0	0	0	0	0	0	0	0	0	0	0	0	0	0	0	0	0	0	2.54e-05	0	0	0
717	k__Fungi;p__Basidiomycota;c__Tremellomycetes;o__Tremellales;f__Trichosporonaceae;g__Asterotremella	0	0	0	0	0	0	0	0	0	0	0	0	0	0.000112331	0	0	0	0	0	0	0	0
718	k__Fungi;p__Basidiomycota;c__Tremellomycetes;o__Tremellales;f__Trichosporonaceae;g__Trichosporon	1.48e-05	0	0	0.0267883	0.018003	0.00856355	0.00162049	0.00881509	3.78e-05	0.00229007	2.84e-05	0.000686416	0.000498212	0.0327443	0.0493323	0.00286699	0.00382524	0.000268796	0.0121672	0.00137508	0.0622743	0.000482674
719	k__Fungi;p__Basidiomycota;c__Tremellomycetes;o__Tremellales;f__unidentified;g__unidentified	0	9.77e-05	0	0	0	0	0	1.41e-05	0	0	0	0	0	8.99e-05	1.22e-05	0	0	0	2.54e-05	0	0.000124155	0
720	k__Fungi;p__Basidiomycota;c__Tremellomycetes;o__unidentified;f__unidentified;g__unidentified	0	0	0	0	3.91e-05	0	0	0	0	0.000192623	0	0	0	0	0	0	0	0	0	1.49e-05	0.000103463	1.01e-05
721	k__Fungi;p__Basidiomycota;c__Ustilaginomycetes;o__Urocystidales;f__Glomosporiaceae;g__Thecaphora	0	0	0.000161881	0	0	0.000301289	0.00107663	0	0	0.000128415	0	0	0	0	0	0	0	0	0	0.000134519	0	9.05e-05
722	k__Fungi;p__Basidiomycota;c__Ustilaginomycetes;o__Ustilaginales;f__Ustilaginaceae;g__Macalpinomyces	0	0	0	0	0	0	0	0	0	0	0	0	0	0	0	0	5.24e-05	0	0	0	0	0
723	k__Fungi;p__Basidiomycota;c__Ustilaginomycetes;o__Ustilaginales;f__Ustilaginaceae;g__Pseudozyma	0	0	0	0	0	0	0	2.81e-05	0	1.07e-05	0	0	0	0	0	2.23e-05	1.31e-05	0	0	0	0	0
724	k__Fungi;p__Basidiomycota;c__Ustilaginomycetes;o__Ustilaginales;f__Ustilaginaceae;g__Tranzscheliella	0.00272322	0	0	0	0	0	0	0	0	0	0	0	0	0	0	0	0	5.97e-05	0	0	0	0
725	k__Fungi;p__Basidiomycota;c__unidentified;o__unidentified;f__unidentified;g__unidentified	0.0161765	0.0247792	0.00933851	0.00275175	0.0184335	0.00417169	0.018891	0.0156619	0.00149882	0.00947061	0.00425427	0.0154022	0.106884	0.0101434	0.0115015	0.00105978	0.00941901	0.00160282	0.00433093	0.0415216	0.0033315	0.00456529
726	k__Fungi;p__Blastocladiomycota;c__Blastocladiomycetes;o__Blastocladiales;f__Blastocladiaceae;g__Allomyces	0	0	0	2.75e-05	0	0	3.33e-05	0	0	0	0	2.41e-05	0	5.62e-05	0	0	0	0	0	0	0.00208995	0
727	k__Fungi;p__Chytridiomycota;c__Chytridiomycetes;o__Chytridiales;f__Chytridiaceae;g__Chytriomyces	0	0	0	0	1.96e-05	0.000127468	4.44e-05	2.81e-05	8.82e-05	0	1.89e-05	0	0	2.25e-05	0	0	0	0	0.000114306	1.49e-05	0.000165541	4.02e-05
728	k__Fungi;p__Chytridiomycota;c__Chytridiomycetes;o__Chytridiales;f__unidentified;g__unidentified	0	0	0	0	0	0	0	0	0	0	0	0	0	0	0	0	0	0	2.54e-05	0	0	0
729	k__Fungi;p__Chytridiomycota;c__Chytridiomycetes;o__Lobulomycetales;f__Lobulomycetaceae;g__Lobulomyces	0.000222002	5.86e-05	0.000232704	0.000399004	6.85e-05	6.95e-05	0.000588261	0	0	0.000203324	1.89e-05	0	1.78e-05	0.000168496	0	0	0	0	2.54e-05	0.000896794	0.000351774	0.000392173
730	k__Fungi;p__Chytridiomycota;c__Chytridiomycetes;o__Olpidiaceae;f__Olpidium;g__Olpidium_brassicae	0	0	0	0	0	0	0	0.000112473	0	0	0	0	0	3.37e-05	6.09e-05	0	0	0	0	0.000209252	0	0
731	k__Fungi;p__Chytridiomycota;c__Chytridiomycetes;o__Olpidiaceae;f__Olpidium;g__unidentified	0	0	0	0	0	0	0	0	0	0	0	0	0	0	0	7.81e-05	0	0	0	0	0	0
732	k__Fungi;p__Chytridiomycota;c__Chytridiomycetes;o__Rhizophlyctidales;f__Rhizophlyctidaceae;g__Rhizophlyctis	0	0	1.01e-05	9.63e-05	0	0.000196996	0	0	0	0	0	0	0.000302486	0	0	0	0	0	0	0.000149466	0	0.000120669
733	k__Fungi;p__Chytridiomycota;c__Chytridiomycetes;o__Rhizophydiales;f__Aquamycetaceae;g__Alphamyces	0	3.91e-05	0	2.75e-05	0	0	0	0.00365538	0.00108318	0.000139116	0	1.2e-05	0	0.000584119	0.0017301	0	0	0.00816343	8.89e-05	0.000448397	0.000734587	0.000362006
734	k__Fungi;p__Chytridiomycota;c__Chytridiomycetes;o__Rhizophydiales;f__Kappamycetaceae;g__Kappamyces	0	3.91e-05	0	0	6.85e-05	0	0	0	0	0	0	0	0	3.37e-05	0.000109654	0	0	1.99e-05	0	0	0	0
735	k__Fungi;p__Chytridiomycota;c__Chytridiomycetes;o__Rhizophydiales;f__Rhizophydiaceae;g__Rhizophydium	0	0.000254045	0	0	7.83e-05	0	5.55e-05	0	0	1.07e-05	0.000331625	2.41e-05	3.56e-05	0.00202195	0.00193723	4.46e-05	0.00307853	4.98e-05	0.000241313	0.00376654	0	0.000201114
736	k__Fungi;p__Chytridiomycota;c__Chytridiomycetes;o__Rhizophydiales;f__Terramycetaceae;g__Boothiomyces	0	0.000957555	0	0.00399004	0	0	0	0	0	0	0.0012507	0	0	0.0014603	0.00174229	0.000156179	0	0.000109509	0	0	0.00202787	0
737	k__Fungi;p__Chytridiomycota;c__Chytridiomycetes;o__Rhizophydiales;f__unidentified;g__unidentified	0	3.91e-05	0	0	0.00118389	0.000695281	0.00105443	0.000154651	0	4.28e-05	0	6.02e-05	0	0.00014603	0.000377699	0.000513158	0	0.000945763	0.000927149	0.00533592	0.000807011	0.00172958
738	k__Fungi;p__Chytridiomycota;c__Chytridiomycetes;o__Spizellomycetales;f__Spizellomycetaceae;g__Gaertneriomyces	0	0	0	0	0	0	1.11e-05	0	0	3.21e-05	0.00013265	0	0	0	0	0	0	0	0	0	0	0
739	k__Fungi;p__Chytridiomycota;c__Chytridiomycetes;o__Spizellomycetales;f__Spizellomycetaceae;g__Spizellomyces	0.000177601	0.000195419	3.04e-05	0.000894319	0.000185901	0	0	0	0	1.07e-05	0.000577974	0	0	5.62e-05	1.22e-05	1.12e-05	0.000170302	7.96e-05	0	0.000418504	7.24e-05	0
740	k__Fungi;p__Chytridiomycota;c__Monoblepharidomycetes;o__unidentified;f__unidentified;g__unidentified	0	0	0	0	0	0	0	0	0	0	0	6.02e-05	0	0	0	0	0	0	0	0	0	0.000160891
741	k__Fungi;p__Chytridiomycota;c__unidentified;o__unidentified;f__unidentified;g__unidentified	0.00297482	0.00185648	0.000607054	0.00159602	0.000909936	0.000417169	0	0.000379597	0.000151141	0.000224726	0.000909599	0.00134875	0.00277575	0.00201072	0.00252205	0.00017849	0.000537106	0.00012942	0.000177809	0.00209252	0.00185199	0.00156869
742	k__Fungi;p__Glomeromycota;c__Glomeromycetes;o__Archaeosporales;f__Ambisporaceae;g__Ambispora	0	0.000390839	0	0.00011007	0	0	2.22e-05	0	0	0	2.84e-05	0	1.78e-05	0	0	0.000156179	0	0	0	0	2.07e-05	0
743	k__Fungi;p__Glomeromycota;c__Glomeromycetes;o__Archaeosporales;f__Archaeosporaceae;g__Archaeospora	2.96e-05	0	0	0	0	8.11e-05	0	0	0	1.07e-05	0	8.43e-05	0	5.62e-05	4.87e-05	0	2.62e-05	0	3.81e-05	0	0	4.02e-05
744	k__Fungi;p__Glomeromycota;c__Glomeromycetes;o__Archaeosporales;f__Archaeosporaceae;g__unidentified	0	0	0	0	0.000146764	0	3.33e-05	0.000660781	1.26e-05	3.21e-05	0	0	0	0	0.000402066	0	0	0.000308617	0	0	2.07e-05	0.000402228
745	k__Fungi;p__Glomeromycota;c__Glomeromycetes;o__Diversisporales;f__Acaulosporaceae;g__Acaulospora	0	0	0	6.88e-05	0.000254391	2.32e-05	0.000177588	0.000239006	0	0	3.79e-05	0.000830925	0	2.25e-05	0	0	0	9.96e-06	0	0	2.07e-05	0.00014078
746	k__Fungi;p__Glomeromycota;c__Glomeromycetes;o__Diversisporales;f__Acaulosporaceae;g__unidentified	0	0	0	0	0	0	6.66e-05	0	0	0	0	0.0010236	0	0	0	0	0	0	0	0	0	0
747	k__Fungi;p__Glomeromycota;c__Glomeromycetes;o__Diversisporales;f__Diversisporaceae;g__Diversispora	0.000710406	5.86e-05	0	6.88e-05	0	0	0.000233085	0	0	2.14e-05	0	0	0	0	0	0.000368135	0	0	0	0.000672595	0.000372466	0
748	k__Fungi;p__Glomeromycota;c__Glomeromycetes;o__Diversisporales;f__Diversisporaceae;g__Redeckera	0	0	0	0	0	0	0	0	0	0	0	0	0	0	0	0	0	8.96e-05	0	0	0	0
749	k__Fungi;p__Glomeromycota;c__Glomeromycetes;o__Diversisporales;f__Entrophosporaceae;g__Entrophospora	0	0	0	4.13e-05	0	0.000220172	0	0	0	0	4.74e-05	0	1.78e-05	2.25e-05	0	4.46e-05	0	0	2.54e-05	0	0.00019658	0
750	k__Fungi;p__Glomeromycota;c__Glomeromycetes;o__Diversisporales;f__Gigasporaceae;g__Gigaspora	0	0	0	0	0	0.000382405	0	0.000309302	0	0	0	0	0	0	0	0	0.00113971	0	0	0	0	0
751	k__Fungi;p__Glomeromycota;c__Glomeromycetes;o__Diversisporales;f__Gigasporaceae;g__Racocetra	0	0	0	0	0	2.32e-05	1.11e-05	0	0	0	0	0	0	0	0	0	0	0	0	2.99e-05	0	1.01e-05
752	k__Fungi;p__Glomeromycota;c__Glomeromycetes;o__Diversisporales;f__Gigasporaceae;g__Scutellospora	0	0	0	0	0	0	0	0	2.52e-05	0	0	0	0	0	0	5.58e-05	0	0	5.08e-05	0	0	0
753	k__Fungi;p__Glomeromycota;c__Glomeromycetes;o__Diversisporales;f__Gigasporaceae;g__unidentified	0	0	0	0	0	0	0	0	0	0	0	0	0	0	0	0	0	2.99e-05	0	0	0	0
754	k__Fungi;p__Glomeromycota;c__Glomeromycetes;o__Diversisporales;f__Pacisporaceae;g__Pacispora	0	0	0	0	0	0	0	0	0	0	0	0	0	0	0	0	0	4.98e-05	0	0	0	0
755	k__Fungi;p__Glomeromycota;c__Glomeromycetes;o__Diversisporales;f__unidentified;g__unidentified	0.000177601	7.82e-05	0	0	0	0	0.000110993	0	0	0	0	0	0	0	0	0	0	0	0	0.00134519	0	0
756	k__Fungi;p__Glomeromycota;c__Glomeromycetes;o__Glomerales;f__Claroideoglomeraceae;g__Claroideoglomus	0	0	0	0	0	0	0.000166489	2.81e-05	0	0	0	0	0	0	1.22e-05	0	1.31e-05	0	0	2.99e-05	0	0
757	k__Fungi;p__Glomeromycota;c__Glomeromycetes;o__Glomerales;f__Claroideoglomeraceae;g__unidentified	0.000577205	0	0	1.38e-05	0	0	0.000199787	8.44e-05	0	6.42e-05	0	0.000228805	7.12e-05	0	0	5.58e-05	3.93e-05	0	0	0	8.28e-05	0.000181003
758	k__Fungi;p__Glomeromycota;c__Glomeromycetes;o__Glomerales;f__Glomeraceae;g__Glomus	0.00427724	0.000898929	0.000870111	0.000894319	0.000812093	0.00143691	0.00142071	0.00111067	0.000188926	0.000310336	0.000966449	0.00215559	0.000231313	0.000527953	0.000182757	0.00162872	0.000301303	0.000686923	0.00299736	0.00152455	0.00115879	0.00103574
759	k__Fungi;p__Glomeromycota;c__Glomeromycetes;o__Glomerales;f__Glomeraceae;g__Rhizophagus	0.000384803	0.000898929	0.00033388	0.000137588	0.000146764	0.000637341	0.00015539	0.000941964	1.26e-05	0.000278233	3.79e-05	0.000445568	0.00010676	0.000213428	0.000450802	0.0001004	0.000497806	0.000268796	0.000685836	0.000418504	0.000817357	0.000462563
760	k__Fungi;p__Glomeromycota;c__Glomeromycetes;o__Glomerales;f__Glomeraceae;g__unidentified	0.00594965	0.00416243	0.00399644	0.000825525	0.00195685	0.00339529	0.00985615	0.00288213	0.000466018	0.00206534	0.000312675	0.0124157	0.00277575	0.00509981	0.00804133	0.00169565	0.00310474	0.0007367	0.00288305	0.00904267	0.00277281	0.00284577
761	k__Fungi;p__Glomeromycota;c__Glomeromycetes;o__Paraglomerales;f__Paraglomeraceae;g__Paraglomus	0	0	0	0.000123829	0	0	0	0	0	0	0	0	0	0	0	0.000111556	9.17e-05	0	0	0	0.000134502	0
762	k__Fungi;p__Glomeromycota;c__Glomeromycetes;o__Paraglomerales;f__unidentified;g__unidentified	8.88e-05	0	0	0	0	0.000753221	0	0	0	0	0	0	0	0	0	0.000390446	2.62e-05	0	0	0.000388611	0	0.000321783
763	k__Fungi;p__Glomeromycota;c__Incertae_sedis;o__Incertae_sedis;f__Incertae_sedis;g__Septoglomus	0	0	0	0	0	0	0	0	0	0	0	0	0	0	0	2.23e-05	0	0	7.62e-05	0	0.000248311	0
764	k__Fungi;p__Glomeromycota;c__unidentified;o__unidentified;f__unidentified;g__unidentified	0.00279722	0.00330259	0.000607054	0.000715455	0.000127195	0.000440345	0.00045507	0.00150433	8.82e-05	0.000535063	0.000748524	0.00662331	0.000177933	0.000696449	0.00088942	0.00045738	0.00349774	0.000109509	0.000266714	0.000851954	0.00036212	0.000110613
765	k__Fungi;p__Incertae_sedis;c__Incertae_sedis;o__Incertae_sedis;f__Incertae_sedis;g__Mallocybe	0.000177601	0.00115297	0.000232704	0	9.78e-06	0	0	0.000407716	6.3e-05	0.000385245	0	0.0023001	0.000622765	0.000673983	0.000243677	0.000122712	9.17e-05	0.000179197	0.000101605	0.000164412	0.000175887	0
766	k__Fungi;p__Neocallimastigomycota;c__Neocallimastigomycetes;o__Neocallimastigales;f__Neocallimastigaceae;g__Piromyces	0.00173161	0.00117252	0	0	0	0.00023176	0	8.44e-05	0	4.28e-05	0	0	0	0.0131427	0.0103563	6.69e-05	0	9.96e-06	0	0.00938644	1.03e-05	5.03e-05
767	k__Fungi;p__Zygomycota;c__Incertae_sedis;o__Entomophthorales;f__Ancylistaceae;g__Conidiobolus	0.00791807	0.00427968	0.0101074	0.000192623	0.000841446	1.16e-05	0	0	0	0	0.00190447	0.000180636	0.000711731	0.000179729	0.000328963	1.12e-05	2.62e-05	0	0	0.0036918	0.000848396	0
768	k__Fungi;p__Zygomycota;c__Incertae_sedis;o__Entomophthorales;f__Basidiobolaceae;g__Basidiobolus	0	0	0	4.13e-05	0.00052835	0	0	0.00175739	3.78e-05	0	0	0	0	0.000370691	0.000377699	0	0	0	0	0	0	0
769	k__Fungi;p__Zygomycota;c__Incertae_sedis;o__Entomophthorales;f__Entomophthoraceae;g__Pandora	1.48e-05	0	0	0.00011007	0	0	0	0.000112473	0	0	0	0.000156551	0	0	0	0	2.62e-05	0	0	0	0	0
770	k__Fungi;p__Zygomycota;c__Incertae_sedis;o__Harpellales;f__Legeriomycetaceae;g__Smittium	0	5.86e-05	0	2.75e-05	0	0	0	0	0	0	0	0	0	0	0	0	0	0	0	0	1.03e-05	3.02e-05
771	k__Fungi;p__Zygomycota;c__Incertae_sedis;o__Kickxellales;f__Kickxellaceae;g__Coemansia	0	0	0	0	0	0	0	4.22e-05	0	0	1.89e-05	0	0	0	0	0	0	0	0	0	0	0
772	k__Fungi;p__Zygomycota;c__Incertae_sedis;o__Kickxellales;f__Kickxellaceae;g__Linderina	0.000118401	1.95e-05	0	0.000261416	0.000283743	0	0	8.44e-05	3.78e-05	4.28e-05	3.79e-05	3.61e-05	0.000338072	0	0.000146206	1.12e-05	2.62e-05	0	0	0	0	0
773	k__Fungi;p__Zygomycota;c__Incertae_sedis;o__Kickxellales;f__Kickxellaceae;g__Ramicandelaber	0.000429204	0.00361526	0.00143669	0.000674179	0.000127195	0.000347641	8.88e-05	0.000196828	0.000100761	5.35e-05	0.0012128	0.000602119	0.00364762	0.000988509	0.00153516	0	0	1.99e-05	8.89e-05	0.000672595	0.00108636	0.000170947
774	k__Fungi;p__Zygomycota;c__Incertae_sedis;o__Mortierellales;f__Mortierellaceae;g__Gamsiella	0	0	0	0	0	0.000150644	0	0	0	0	0	0	0	0	0	0	0	0	0	0	0	0
775	k__Fungi;p__Zygomycota;c__Incertae_sedis;o__Mortierellales;f__Mortierellaceae;g__Mortierella	0.00895408	0.00107481	0.00903499	0.00022014	0.000156548	0.0069644	0.000965637	0.00400686	3.78e-05	8.56e-05	0.123554	0.0371026	0.00734862	0.00242634	0.00274136	7.81e-05	0.00127071	5.97e-05	0.000355619	0.0624019	0.000217272	0.00526919
776	k__Fungi;p__Zygomycota;c__Incertae_sedis;o__Mortierellales;f__Mortierellaceae;g__unidentified	0.000192402	0.00107481	0.000354115	0.000687938	0.000626192	0.00185408	1.11e-05	0.00175739	0	0.00034244	0.000217925	0.000180636	0.0167613	0.000247127	0.00108436	6.69e-05	0.000288203	0.000179197	0.000723938	0.000149466	0.00564907	5.03e-05
777	k__Fungi;p__Zygomycota;c__Incertae_sedis;o__Mortierellales;f__unidentified;g__unidentified	0	3.91e-05	0	0	0	0.000220172	0	0	0	0	0	0	0	0	0	0	0	0	0	0	0	1.01e-05
778	k__Fungi;p__Zygomycota;c__Incertae_sedis;o__Mucorales;f__Cunninghamellaceae;g__Cunninghamella	0	0.000234503	2.02e-05	4.13e-05	2.94e-05	0	0	0	1.26e-05	1.07e-05	0	0	0	0	0	0	0	0	0	0	0	0
779	k__Fungi;p__Zygomycota;c__Incertae_sedis;o__Mucorales;f__Cunninghamellaceae;g__Gongronella	0	0.000723052	0.000111293	0.00678307	2.94e-05	0	1.11e-05	5.62e-05	0	0.000674179	0.00142125	0.000204721	0.000284692	0.00080878	0.0024855	0.000122712	6.55e-05	0	0	2.99e-05	0.000227618	0
780	k__Fungi;p__Zygomycota;c__Incertae_sedis;o__Mucorales;f__Incertae_sedis;g__Lentamyces	0	0	0	0	0	0	0	0	0	0	0	0	0.000177933	0	0	0	0	0	0	0.000358718	0	0
781	k__Fungi;p__Zygomycota;c__Incertae_sedis;o__Mucorales;f__Lichtheimiaceae;g__Lichtheimia	0	9.77e-05	0	2.75e-05	0	0	0	0	0	0	0	0	0	0	0	0	0	0	0	0	0	0
782	k__Fungi;p__Zygomycota;c__Incertae_sedis;o__Mucorales;f__Mucoraceae;g__Absidia	0	0	3.04e-05	0	6.85e-05	0	0	1.41e-05	0	0	0	0	3.56e-05	3.37e-05	0.000194941	0	5.24e-05	5.97e-05	0.000228612	0	0.000113809	0
783	k__Fungi;p__Zygomycota;c__Incertae_sedis;o__Mucorales;f__Mucoraceae;g__Actinomucor	0	0	0	0	0	0	0	0	0	0	0	0	0	0	3.66e-05	0	0	0	0	0	0	0
784	k__Fungi;p__Zygomycota;c__Incertae_sedis;o__Mucorales;f__Mucoraceae;g__Mucor	0	0.000371297	0.000263057	0	0.000410939	0	0	0.000224947	0	0	0	8.43e-05	1.78e-05	0.000494254	0.000402066	0	7.86e-05	0	5.08e-05	0	8.28e-05	0
785	k__Fungi;p__Zygomycota;c__Incertae_sedis;o__Mucorales;f__Mucoraceae;g__Rhizomucor	0	0	0	0	0	3.48e-05	4.44e-05	0	0	0	0	0	0	0.000168496	0.000621375	0	0.000183402	0	1.27e-05	0	0	0
786	k__Fungi;p__Zygomycota;c__Incertae_sedis;o__Mucorales;f__Mucoraceae;g__Rhizopus	1.48e-05	0.00562808	0	0	0	0	0	0	7.56e-05	0	0	0	0	0	0	0	0	0	0	0	0	0
787	k__Fungi;p__Zygomycota;c__Incertae_sedis;o__Mucorales;f__Radiomycetaceae;g__Apophysomyces	0	0	0	0	0	0	0	0	0	0	0	0	0	0.000112331	0	0	2.62e-05	0	0	0	9.31e-05	0
788	k__Fungi;p__Zygomycota;c__Incertae_sedis;o__Mucorales;f__Radiomycetaceae;g__Saksenaea	0	0.000117252	0	0	0	0	0	0	3.78e-05	0.000107013	0	0	8.9e-05	0	0	0	0	0	0	0	0	0
789	k__Fungi;p__Zygomycota;c__Incertae_sedis;o__Mucorales;f__Syncephalastraceae;g__Syncephalastrum	0	0	0	0	0	0	0	1.41e-05	0	0	0	1.2e-05	0	0	0	0	0	0	3.81e-05	0	0	0
790	k__Fungi;p__Zygomycota;c__Incertae_sedis;o__Mucorales;f__Umbelopsidaceae;g__Umbelopsis	0.000414403	0.00269679	0.00136587	0.000178864	0	6.95e-05	0	0.00397874	0.000239307	3.21e-05	0.000900124	0.0303348	0.00126332	0.00160633	0.0020347	3.35e-05	0.000406105	7.96e-05	0.000508027	0	0.000941512	1.01e-05
791	k__Fungi;p__Zygomycota;c__unidentified;o__unidentified;f__unidentified;g__unidentified	0.000666006	0.000957555	0.000232704	0.00104567	3.91e-05	2.32e-05	5.55e-05	0.000196828	1.26e-05	0.000299635	0.00104225	0.00272158	0.000480418	0.000415623	0.00057264	0.00017849	0.000275103	0	0.000228612	0	0.00166575	0
792	k__Fungi;p__unidentified;c__unidentified;o__unidentified;f__unidentified;g__unidentified	0.474388	0.424764	0.638509	0.516641	0.757448	0.730961	0.263297	0.712954	0.935463	0.727503	0.688832	0.598362	0.279639	0.605259	0.557081	0.864783	0.601493	0.946928	0.668233	0.333353	0.468035	0.0737586
793	k__unidentified;p__unidentified;c__unidentified;o__unidentified;f__unidentified;g__unidentified	5.92e-05	0.000117252	0	0	0	0.000336053	0.00806917	0	0.000251902	0	0	0	0	0	0	0	0	0	0	0.000582916	0	0
